# Supplementary material for: Aggregation-resistant alpha-synuclein tetramers are reduced in the blood of Parkinson’s patients
Source: EMBO Mol Med. 2024 Jun 5;16(7):10. doi: 10.1038/s44321-024-00083-5 (PMC11250827; doi:10.1038/s44321-024-00083-5)
Supplement: Supplementary file 3 — Source data Fig. 2 [file 44321_2024_83_MOESM3_ESM.zip]

Archive with 5 entries (4 files):
- Source Data Fig. 2/
- Source Data Fig. 2/Fig. 2_Blot No. and signal intensities.docx
- Source Data Fig. 2/Source Data_Fig. 2_Image Name 0000747_01.zip
- Source Data Fig. 2/Source Data_Fig. 2_Image Name 0001131_01.zip
- Source Data Fig. 2/Source Data_Fig. 2_Image Name 000752_01.zip
