# Supplementary material for: Aggregation-resistant alpha-synuclein tetramers are reduced in the blood of Parkinson’s patients
Source: EMBO Mol Med. 2024 Jun 5;16(7):10. doi: 10.1038/s44321-024-00083-5 (PMC11250827; doi:10.1038/s44321-024-00083-5)
Supplement: Supplementary file 5 — Source data Fig. 4 [file 44321_2024_83_MOESM5_ESM.zip › Source Data Fig. 4/Fig. 4_Source Data.xlsx]

## Sheet: SD_Fig. 4
Sample	Crosslinker / concentration	alpha-Synuclein tetramer:monomer ratio	Disease duration [years]	Age [years]
Control	DSG 1.34 mM	2.5	n.a.	29
Control	DSG 1.34 mM	3	n.a.	25
Control	DSG 1.34 mM	4.6	n.a.	36
Control	DSG 1.34 mM	2.7	n.a.	38
Control	DSG 1.34 mM	1.3	n.a.	58
Control	DSG 1.34 mM	2.2	n.a.	78
Control	DSG 1.34 mM	2	n.a.	71
Control	DSG 1.34 mM	2.7	n.a.	63
Control	DSG 1.34 mM	1.8	n.a.	60
Control	DSG 1.34 mM	1.4	n.a.	73
Control	DSG 1.34 mM	1.6	n.a.	57
Control	DSG 1.34 mM	1.5	n.a.	83
Control	DSG 1.34 mM	3.5	n.a.	62
Control	DSG 1.34 mM	1.7	n.a.	68
Control	DSG 1.34 mM	1.4	n.a.	72
Control	DSG 1.34 mM	2.2	n.a.	78
Control	DSG 1.34 mM	2.4	n.a.	73
sPD	DSG 1.34 mM	0.1	9	63
sPD	DSG 1.34 mM	0.9	9	71
sPD	DSG 1.34 mM	0.2	10	63
sPD	DSG 1.34 mM	0.1	7	52
sPD	DSG 1.34 mM	1.7	3	55
sPD	DSG 1.34 mM	0.6	10	65
sPD	DSG 1.34 mM	1.3	8	67
sPD	DSG 1.34 mM	0.9	3	56
sPD	DSG 1.34 mM	2.3	2	63
sPD	DSG 1.34 mM	2.4	5	54
sPD	DSG 1.34 mM	2	2	55
sPD	DSG 1.34 mM	0.8	8	61
sPD	DSG 1.34 mM	1.5	4	64
sPD	DSG 1.34 mM	1.6	4	65
sPD	DSG 1.34 mM	0.2	5	59
sPD	DSG 1.34 mM	0.2		75
sPD	DSG 1.34 mM	2.2	6	49
sPD	DSG 1.34 mM	3	5	70
sPD	DSG 1.34 mM	1.9	3	76
sPD	DSG 1.34 mM	4.6	2	73
sPD	DSG 1.34 mM	3.1	3	80
sPD	DSG 1.34 mM	0.9	7	63
sPD	DSG 1.34 mM	0.3	8	64
sPD	DSG 1.34 mM	3.5	4	82
sPD	DSG 1.34 mM	2.1	10	60
sPD	DSG 1.34 mM	4.2	2	66
sPD	DSG 1.34 mM	1.8	6	63
sPD	DSG 1.34 mM	2.1	6	58
sPD	DSG 1.34 mM	1.9	8	59
sPD	DSG 1.34 mM	1.4	4	70
sPD	DSG 1.34 mM	1.7	3	69
sPD	DSG 1.34 mM	1.4	10	76
sPD	DSG 1.34 mM	2.5	5	76
sPD	DSG 1.34 mM	4.3	4	59
sPD	DSG 1.34 mM	0.8	3	72
sPD	DSG 1.34 mM	2.5	2	57
sPD	DSG 1.34 mM	0.7	3	65
sPD	DSG 1.34 mM	2.2	2	62
sPD	DSG 1.34 mM	2	9	69
sPD	DSG 1.34 mM	2.7	4	65
sPD	DSG 1.34 mM	1.1	9	66
sPD	DSG 1.34 mM	3.1	6	73
sPD	DSG 1.34 mM	2.7	4	58
sPD	DSG 1.34 mM	1.2	7	69
sPD	DSG 1.34 mM	0.9	7	67
sPD	DSG 1.34 mM	3.5	4	63
sPD	DSG 1.34 mM	1.5	7	73
sPD	DSG 1.34 mM	0.7	2	57
sPD	DSG 1.34 mM	0.2	5	63
sPD	DSG 1.34 mM	0.3	3	70
sPD	DSG 1.34 mM	1.1	2	53
sPD	DSG 1.34 mM	2.1	3	70
sPD	DSG 1.34 mM	0.2	6	74
sPD	DSG 1.34 mM	1.1	9	80
sPD	DSG 1.34 mM	2.9	4	63
sPD	DSG 1.34 mM	4.2	8	65
sPD	DSG 1.34 mM	2.1	4	68
sPD	DSG 1.34 mM	2.3	3	58
sPD	DSG 1.34 mM	0.2	8	65
sPD	DSG 1.34 mM	1.4	4	66
sPD	DSG 1.34 mM	0.7	9	60
sPD	DSG 1.34 mM	0.1	5	74
sPD	DSG 1.34 mM	1.1	4	72
sPD	DSG 1.34 mM	1.1	6	66
sPD	DSG 1.34 mM	1.1	4	57
sPD	GA 0.0067 %	4	15	75
sPD	GA 0.0067 %	2.2	13	72
sPD	GA 0.0067 %	2.5	23	66
sPD	GA 0.0067 %	3.2	6	61
sPD	GA 0.0067 %	6.3	1	74
sPD	GA 0.0067 %	5.3	3	64
sPD	GA 0.0067 %	3.9	2	77
sPD	GA 0.0067 %	3.6	1	72
sPD	GA 0.0067 %	4.6	2	68
sPD	GA 0.0067 %	2.2	0.7	58
sPD	GA 0.0067 %	2.3	2	63
sPD	GA 0.0067 %	3.6	4	55
sPD	GA 0.0067 %	2.8	12	64
sPD	GA 0.0067 %	3.8	9	68
sPD	GA 0.0067 %	3	7	72
sPD	GA 0.0067 %	3.7	1	62
sPD	GA 0.0067 %	2.7	9	51
sPD	GA 0.0067 %	1.5	10	56
sPD	GA 0.0067 %	3.7	3	44
sPD	GA 0.0067 %	5.2	0.1	64
sPD	GA 0.0067 %	2.8	1	66
sPD	GA 0.0067 %	4.4	8	66
sPD	GA 0.0067 %	4.9	6	71
sPD	GA 0.0067 %	3.6	10	75
sPD	GA 0.0067 %	1.9	2	79
sPD	GA 0.0067 %	3.4	2	79
sPD	GA 0.0067 %	3	18	62
sPD	GA 0.0067 %	8.3	11	79
sPD	GA 0.0067 %	3.1	6	60
sPD	GA 0.0067 %	3	13	65
sPD	GA 0.0067 %	1.9	0.5	43
sPD	GA 0.0067 %	2.7	0.9	76
sPD	GA 0.0067 %	3.2	1	68
sPD	GA 0.0067 %	4.3	20	61
sPD	GA 0.0067 %	2.5	12	75
sPD	GA 0.0067 %	5.8	0.3	53
sPD	GA 0.0067 %	3.9	13	55
sPD	GA 0.0067 %	2.2	2	82
sPD	GA 0.0067 %	8.7	9	52
sPD	GA 0.0067 %	5.4	10	58
sPD	GA 0.0067 %	6.2	6	52
sPD	GA 0.0067 %	2.1	8	76
sPD	GA 0.0067 %	4.5	22	85
sPD	GA 0.0067 %	1.8	10	77
sPD	GA 0.0067 %	2.6	9	77
sPD	GA 0.0067 %	2.4	6	64
sPD	GA 0.0067 %	3.5	6	50
sPD	GA 0.0067 %	2.1	7	66
sPD	GA 0.0067 %	3.9	7	77
sPD	GA 0.0067 %	3.3	4	73
sPD	GA 0.0067 %	2.5	10	61
sPD	GA 0.0067 %	1.3	11	77
sPD	GA 0.0067 %	1.8	11	50
sPD	GA 0.0067 %	3.8	4	79
sPD	GA 0.0067 %	2	10	74
sPD	GA 0.0067 %	3.7	n.a.	77
sPD	GA 0.0067 %	1.6	6	65
sPD	GA 0.0067 %	3.5	6	59
sPD	GA 0.0067 %	4.2	3	69
sPD	GA 0.0067 %	2.2	6	66
sPD	GA 0.0067 %	1.8	n.a.	n.a.
sPD	GA 0.0067 %	0.8	8	66
sPD	GA 0.0067 %	1.1	11	57
sPD	GA 0.0067 %	0.9	8	71
Control	GA 0.0067 %	3.7	n.a.	73
Control	GA 0.0067 %	4.5	n.a.	76
Control	GA 0.0067 %	4.8	n.a.	77
Control	GA 0.0067 %	4.2	n.a.	59
Control	GA 0.0067 %	6.9	n.a.	60
Control	GA 0.0067 %	21.3	n.a.	73
Control	GA 0.0067 %	9.7	n.a.	70
Control	GA 0.0067 %	11.8	n.a.	65
Control	GA 0.0067 %	9	n.a.	76
Control	GA 0.0067 %	8.4	n.a.	79
Control	GA 0.0067 %	8.5	n.a.	43
Control	GA 0.0067 %	11.3	n.a.	59
Control	GA 0.0067 %	7.8	n.a.	79
Control	GA 0.0067 %	7.8	n.a.	70
Control	GA 0.0067 %	5.6	n.a.	67
Control	GA 0.0067 %	2	n.a.	53
Control	GA 0.0067 %	2	n.a.	53
Control	GA 0.0067 %	4.6	n.a.	73
Control	GA 0.0067 %	2.1	n.a.	55
Control	GA 0.0067 %	2.8	n.a.	73
Control	GA 0.0067 %	6.3	n.a.	69
Control	GA 0.0067 %	7.3	n.a.	63
Control	GA 0.0067 %	6.2	n.a.	60
Control	GA 0.0067 %	3.4	n.a.	76
Control	GA 0.0067 %	3.5	n.a.	67
Control	GA 0.0067 %	1.1	n.a.	53
Control	GA 0.0067 %	3.5	n.a.	56
Control	GA 0.0067 %	3.6	n.a.	51
Control	GA 0.0067 %	1.1	n.a.	66
Control	GA 0.0067 %	2.4	n.a.	73
Control	GA 0.0067 %	2.1	n.a.	54
Control	GA 0.0067 %	3.6	n.a.	73
Control	GA 0.0067 %	3.4	n.a.	57
Control	GA 0.0067 %	2.9	n.a.	78
Control	GA 0.0067 %	1	n.a.	62
Control	GA 0.0067 %	2.9	n.a.	67
Control	GA 0.0067 %	2.4	n.a.	61
Control	GA 0.0067 %	3.3	n.a.	56
Control	GA 0.0067 %	3.9	n.a.	75
Control	GA 0.0067 %	7.7	n.a.	70
Control	GA 0.0067 %	3.5	n.a.	61
Control	GA 0.0067 %	1.7	n.a.	75
Control	GA 0.0067 %	5	n.a.	67
Control	GA 0.0067 %	2.5	n.a.	62
Control	GA 0.0067 %	4.2	n.a.	39
Control	GA 0.0067 %	1.3	n.a.	59
Control	GA 0.0067 %	2.9	n.a.	75
Control	GA 0.0067 %	3.9	n.a.	56
Control	GA 0.0067 %	12.6	n.a.	78
Control	GA 0.0067 %	3.4	n.a.	67
Control	GA 0.0067 %	6	n.a.	72
Control	GA 0.0067 %	12.1	n.a.	85
Control	GA 0.0067 %	12.3	n.a.	60
Control	GA 0.0067 %	2	n.a.	68
Control	GA 0.0067 %	2.5	n.a.	63
Control	GA 0.0067 %	7.5	n.a.	48
Control	GA 0.0067 %	4.8	n.a.	70
Control	GA 0.0067 %	3.4	n.a.	65
Control	GA 0.0067 %	4.6	n.a.	23
Control	GA 0.0067 %	9.5	n.a.	73
Control	GA 0.0067 %	3.9	n.a.	67
Control	GA 0.0067 %	2.5	n.a.	48
Control	GA 0.0067 %	4.6	n.a.	35
Control	GA 0.0067 %	4.6	n.a.	70
Control	GA 0.0067 %	2.5	n.a.	64
Control	GA 0.0067 %	2.8	n.a.	74
Control	GA 0.0067 %	4.1	n.a.	73
Control	GA 0.0067 %	2.6	n.a.	63
Control	GA 0.0067 %	5.4	n.a.	81
Control	GA 0.0067 %	3.1	n.a.	58
Control	GA 0.0067 %	2	n.a.	35
Control	GA 0.0067 %	6.9	n.a.	50
Control	GA 0.0067 %	8.9	n.a.	50
Control	GA 0.0067 %	9.3	n.a.	32
Control	GA 0.0067 %	3.3	n.a.	41
Control	GA 0.0067 %	4.9	n.a.	46
Control	GA 0.0067 %	10.2	n.a.	52
Control	GA 0.0067 %	5.5	n.a.	39
Control	GA 0.0067 %	3.7	n.a.	29
Control	GA 0.0067 %	1.6	n.a.	29
Control	GA 0.0067 %	1.9	n.a.	55
Control	GA 0.0067 %	2.1	n.a.	54
Control	GA 0.0067 %	1.6	n.a.	21
