# Supplementary material for: Aggregation-resistant alpha-synuclein tetramers are reduced in the blood of Parkinson’s patients
Source: EMBO Mol Med. 2024 Jun 5;16(7):10. doi: 10.1038/s44321-024-00083-5 (PMC11250827; doi:10.1038/s44321-024-00083-5)
Supplement: Supplementary file 6 — EV Figure Source Data [file 44321_2024_83_MOESM6_ESM.zip]

Archive with 3 entries (2 files):
- Source Data Fig. EV1B/
- Source Data Fig. EV1B/IP synuclein A.txt
- Source Data Fig. EV1B/IP synuclein B.txt
