# Supplementary material for: Aggregation-resistant alpha-synuclein tetramers are reduced in the blood of Parkinson’s patients
Source: EMBO Mol Med. 2024 Jun 5;16(7):10. doi: 10.1038/s44321-024-00083-5 (PMC11250827; doi:10.1038/s44321-024-00083-5)
Supplement: Supplementary file 6 — EV Figure Source Data [file 44321_2024_83_MOESM6_ESM.zip › Source Data Fig. EV1B/IP synuclein A.txt]

 				BIDMC Mass Spectrometry Facility
				Beth Israel Deaconess Medical Center
				The Center for Life Science, Room 425
				3 Blackfan Circle
				Boston, MA 02115

				Director: John M. Asara, Ph.D.
				Ph: 617-735-2651  Fax: 617-735-2646
				Email: jasara@bidmc.harvard.edu


Protein Sequence Report
	
Sample Name = TBALPHASYNIPSEC11
Datafile Name = 020210TTBALPHASYNIPSEC11
Sample ID = 7748
Investigator = Bartels,T.	2/4/10
Database = SwissProt_5712_rev(01/06/10)
Enzyme = Trypsin

Protein Group	
Reference ID = sp|A7ZUE0|GLPK_ECO24
Protein Name = Glycerol kinase OS=Escherichia coli O139:H28 (strain E24377A / ETEC) GN=glpK PE=3 SV=1

Sequence                          	Accession	Scan	Charge	Ret. time	Sf	MH+	Xcorr	deltaCn	Sp	TIC

IPISGIAGDQQAALFGQLCVK              	sp|a7zue0|glpk_	7773	2	41.15	0.99	2185.4	6.00	0.56	3725	13311
VDGGAVANNFLMQFQSDILGTR             	sp|a7zue0|glpk_	9651	3	51.62	0.98	2354.9	6.06	0.35	2405	39184
VDGGAVANNFLM*QFQSDILGTR            	sp|a7zue0|glpk_	9446-9452	2	50.5	0.97	2368.8	5.44	0.43	1370	23364
TMLFNIHTLDWDDK                     	sp|a7zue0|glpk_	7741-7747	2	40.99	0.97	1748.4	4.52	0.34	2157	28669
MLEVLDIPR                          	sp|a7zue0|glpk_	7051-7052	2	37.14	0.95	1085.3	3.73	0.17	1635	95385
AVVM*DHDANIISVSQR                  	sp|a7zue0|glpk_	5290	2	27.5	0.95	1770.6	4.28	0.29	1367	5330
WILDHVEGSR                         	sp|a7zue0|glpk_	5895	2	30.79	0.92	1211.3	2.95	0.28	1078	62759
DGLEDYIR                           	sp|a7zue0|glpk_	6259-6278	2	32.82	0.87	980.3	2.88	0.17	899	116604
TAEICEHLK                          	sp|a7zue0|glpk_	4524	2	23.36	0.83	1100.3	2.69	0.17	860	11029
AMAWEEHDE                          	sp|a7zue0|glpk_	5233	2	27.19	0.81	1116.5	2.81	0.07	801	18060
VDGGAVANNFLMQFQSDILGTR             	sp|a7zue0|glpk_	9265	3	49.48	0.80	2354.8	3.27	0.26	1026	6520
ADISSDQIAAIGITNQR                  	sp|a7zue0|glpk_	6246	2	32.7	0.73	1772.8	3.54	0.07	684	5428
VHVTDYTNASR                        	sp|a7zue0|glpk_	4498	2	23.22	0.54	1264.0	2.14	0.08	637	3177
NTYGTGCFM*LMNTGEK                  	sp|a7zue0|glpk_	6163	2	32.25	0.44	1838.6	2.97	0.08	390	4414
IPISGIAGDQQAALFGQLCVK              	sp|a7zue0|glpk_	8411	3	44.7	0.31	2186.5	2.86	0.10	367	9218
EM*LPEVR                           	sp|a7zue0|glpk_	4918	2	25.49	0.24	889.4	1.52	0.01	280	46303
ETTIVWEK                           	sp|a7zue0|glpk_	5575	1	29.04	0.21	1006.4	1.89	0.10	240	9104
AMAWEEHDE                          	sp|a7zue0|glpk_	5249	1	27.27	0.16	1117.3	1.72	0.16	358	2917

Protein Group	
Reference ID = sp|P01868|IGHG1_MOUSE
Protein Name = Ig gamma-1 chain C region secreted form OS=Mus musculus GN=Ighg1 PE=1 SV=1

Sequence                          	Accession	Scan	Charge	Ret. time	Sf	MH+	Xcorr	deltaCn	Sp	TIC

VTCVVVDISK                         	sp|p01868|ighg1	5563-5675	2	29.28	0.90	1119.4	3.73	0.20	969	131738
SVSELPIM*HQDWLNGK                  	sp|p01868|ighg1	6339	2	33.21	0.85	1870.3	3.46	0.25	655	32431
APQVYTIPPPK                        	sp|p01868|ighg1	5344-5420	2	27.99	0.84	1210.3	2.55	0.38	772	18633
TTPPSVYPLAPGSAAQTNSMVTLGCLVK       	sp|p01868|ighg1	7809	2	41.34	0.77	2860.7	3.20	0.43	306	10078
DDPEVQFSWFVDDVEVHTAQTQPR           	sp|p01868|ighg1	8588	3	45.69	0.68	2846.8	3.25	0.23	580	10972
NTQPIMNTNGSYFVYSK                  	sp|p01868|ighg1	6476-6499	2	34.03	0.53	1965.5	2.53	0.04	474	69876
VNSAAFPAPIEK                       	sp|p01868|ighg1	5582-5607	1	29.15	0.49	1244.4	2.37	0.31	268	21228
SVSELPIMHQDWLNGK                   	sp|p01868|ighg1	7196	3	37.94	0.36	1853.6	2.15	0.24	276	54626
DVLTITLTPK                         	sp|p01868|ighg1	7527	2	39.78	0.27	1101.4	2.24	0.04	400	4547
DCGCKPCICTVPEVSSVFIFPPKPK          	sp|p01868|ighg1	7549	3	39.9	0.20	2921.9	2.37	0.02	358	10367
SVSELPIMHQDWLNGK                   	sp|p01868|ighg1	7219	2	38.07	0.16	1852.8	2.35	0.12	224	4467
DVLTITLTPK                         	sp|p01868|ighg1	6683	1	35.1	0.15	1102.3	1.90	0.04	244	40868
DDPEVQFSWFVDDVEVHTAQTQPR           	sp|p01868|ighg1	9117	3	48.65	0.13	2844.8	1.90	0.01	307	4533
DDPEVQFSWFVDDVEVHTAQTQPR           	sp|p01868|ighg1	11123	3	59.73	0.07	2846.7	2.51	0.12	180	2996

Protein Group	
Reference ID = sp|P01625|KV402_HUMAN
Protein Name = Ig kappa chain V-IV region Len OS=Homo sapiens PE=1 SV=2

Sequence                          	Accession	Scan	Charge	Ret. time	Sf	MH+	Xcorr	deltaCn	Sp	TIC

NYLAWYQQK                          	sp|p01625|kv402	6291	2	32.95	0.91	1213.3	3.18	0.18	1267	86839

Protein Group	
Reference ID = sp|P37840|SYUA_HUMAN
Protein Name = Alpha-synuclein OS=Homo sapiens GN=SNCA PE=1 SV=1

Sequence                          	Accession	Scan	Charge	Ret. time	Sf	MH+	Xcorr	deltaCn	Sp	TIC

TVEGAGSIAAATGFVK                   	sp|p37840|syua_	6711-6731	2	35.31	0.98	1478.2	4.97	0.51	2612	31589
TVEGAGSIAAATGFVK                   	sp|p37840|syua_	8657	2	46.08	0.98	1478.3	4.53	0.52	2233	10648
EQVTNVGGAVVTGVTAVAQK               	sp|p37840|syua_	6685	2	35.11	0.98	1927.5	5.34	0.52	1974	8467
TVEGAGSIAAATGFVK                   	sp|p37840|syua_	8091	2	42.92	0.97	1478.2	4.45	0.56	1501	10003
TKEGVVHGVATVAEK                    	sp|p37840|syua_	4507	2	23.27	0.97	1524.6	4.62	0.51	1506	4064
TVEGAGSIAAATGFVK                   	sp|p37840|syua_	10841	2	58.19	0.97	1478.6	3.81	0.54	2125	2506
TVEGAGSIAAATGFVK                   	sp|p37840|syua_	10369	2	55.6	0.96	1479.1	4.03	0.56	1317	2755
TVEGAGSIAAATGFVK                   	sp|p37840|syua_	7142-7143	2	37.65	0.96	1479.7	4.63	0.40	1641	19059
TVEGAGSIAAATGFVK                   	sp|p37840|syua_	6427	3	33.7	0.96	1479.0	4.45	0.38	1949	28054
TVEGAGSIAAATGFVK                   	sp|p37840|syua_	7575-7701	2	40.39	0.96	1479.5	4.06	0.50	1764	41057
EQVTNVGGAVVTGVTAVAQK               	sp|p37840|syua_	7956	3	42.16	0.96	1928.9	4.69	0.48	1686	12602
TVEGAGSIAAATGFVK                   	sp|p37840|syua_	9623-9807	2	51.98	0.96	1479.4	4.27	0.47	1571	8886
EQVTNVGGAVVTGVTAVAQK               	sp|p37840|syua_	8807	3	46.92	0.95	1928.1	4.46	0.44	1588	4824
TVEGAGSIAAATGFVK                   	sp|p37840|syua_	9077-9115	2	48.53	0.94	1478.6	4.09	0.38	882	16365
AKEGVVAAAEK                        	sp|p37840|syua_	3761	2	19.36	0.91	1072.3	2.73	0.25	1269	8613
EQVTNVGGAVVTGVTAVAQK               	sp|p37840|syua_	7248	3	38.23	0.90	1929.1	3.88	0.38	1284	10299
EQVTNVGGAVVTGVTAVAQK               	sp|p37840|syua_	8308-8309	2	44.13	0.89	1929.5	4.22	0.40	567	19746
EQVTNVGGAVVTGVTAVAQK               	sp|p37840|syua_	9584	2	51.25	0.87	1928.6	3.70	0.46	703	4701
TVEGAGSIAAATGFVK                   	sp|p37840|syua_	11291	2	60.65	0.85	1478.5	2.84	0.51	848	2418
EQVTNVGGAVVTGVTAVAQK               	sp|p37840|syua_	7833	2	41.48	0.73	1928.3	3.11	0.37	419	10319
EQVTNVGGAVVTGVTAVAQK               	sp|p37840|syua_	10177	2	54.54	0.72	1929.4	3.45	0.22	514	3042
EGVVHGVATVAEK                      	sp|p37840|syua_	5059-5071	2	26.28	0.68	1295.9	2.57	0.30	259	16077
EQVTNVGGAVVTGVTAVAQK               	sp|p37840|syua_	8757	2	46.64	0.67	1928.1	3.33	0.38	350	7063
EQVTNVGGAVVTGVTAVAQK               	sp|p37840|syua_	9040	2	48.22	0.50	1929.7	2.64	0.34	331	2012
EQVTNVGGAVVTGVTAVAQK               	sp|p37840|syua_	11432	3	61.42	0.49	1928.1	2.41	0.15	884	2057
TVEGAGSIAAATGFVK                   	sp|p37840|syua_	7279	2	38.4	0.04	1477.0	1.79	0.04	229	8476

Protein Group	
Reference ID = sp|A1AGM6|EFTU1_ECOK1
Protein Name = Elongation factor Tu 1 OS=Escherichia coli O1:K1 / APEC GN=tuf1 PE=3 SV=2

Sequence                          	Accession	Scan	Charge	Ret. time	Sf	MH+	Xcorr	deltaCn	Sp	TIC

HYAHVDCPGHADYVK                    	sp|a1agm6|eftu1	4304	2	22.17	0.93	1768.7	3.75	0.18	1393	4189
TTDVTGTIELPEGVEMVM*PGDNIK          	sp|a1agm6|eftu1	7244	3	38.2	0.91	2564.4	4.47	0.18	1439	15977
MVVTLIHPIAMDDGLR                   	sp|a1agm6|eftu1	7291-7292	3	38.47	0.90	1783.1	4.35	0.35	687	89706
GITINTSHVEYDTPTR                   	sp|a1agm6|eftu1	5395	2	28.06	0.87	1803.5	3.75	0.24	873	5777
TTDVTGTIELPEGVEMVMPGDNIK           	sp|a1agm6|eftu1	7953	2	42.15	0.83	2545.6	3.92	0.19	641	27533
M*VVTLIHPIAMDDGLR                  	sp|a1agm6|eftu1	6905	2	36.33	0.82	1796.4	3.56	0.30	646	6430
TTDVTGTIELPEGVEMVM*PGDNIK          	sp|a1agm6|eftu1	7269-7280	2	38.37	0.79	2561.7	3.88	0.12	677	26565
TKPHVNVGTIGHVDHGK                  	sp|a1agm6|eftu1	4362	2	22.48	0.78	1795.7	3.41	0.12	588	5308
GYRPQFYFR                          	sp|a1agm6|eftu1	5971	3	31.21	0.75	1233.1	2.98	0.28	717	38952
TTDVTGTIELPEGVEM*VM*PGDNIK         	sp|a1agm6|eftu1	6728	2	35.35	0.63	2577.5	3.01	0.22	515	2451
AFDQIDNAPEEK                       	sp|a1agm6|eftu1	5049	2	26.19	0.22	1375.7	1.99	0.07	341	3592

Protein Group	
Reference ID = sp|P08200|IDH_ECOLI
Protein Name = Isocitrate dehydrogenase [NADP] OS=Escherichia coli (strain K12) GN=icd PE=1 SV=1

Sequence                          	Accession	Scan	Charge	Ret. time	Sf	MH+	Xcorr	deltaCn	Sp	TIC

DVIADAFLQQILLR                     	sp|p08200|idh_e	9860-9863	2	52.79	0.96	1614.5	4.46	0.17	1666	21763
ISWMEIYTGEK                        	sp|p08200|idh_e	7381-7388	2	38.98	0.92	1356.1	3.50	0.28	946	28804
ENSEDIYAGIEWK                      	sp|p08200|idh_e	6643	2	34.89	0.84	1554.0	2.88	0.22	973	9165
YYQGTPSPVK                         	sp|p08200|idh_e	4652	2	24.04	0.58	1139.3	2.12	0.21	475	6317
GPLTTPVGGGIR                       	sp|p08200|idh_e	5486-5497	2	28.58	0.41	1124.4	2.44	0.27	316	38481

Protein Group	
Reference ID = sp|A1AFB0|PGK_ECOK1
Protein Name = Phosphoglycerate kinase OS=Escherichia coli O1:K1 / APEC GN=pgk PE=3 SV=1

Sequence                          	Accession	Scan	Charge	Ret. time	Sf	MH+	Xcorr	deltaCn	Sp	TIC

LLTTCNIPVPSDVR                     	sp|a1afb0|pgk_e	6318	2	33.1	0.95	1584.5	3.69	0.38	1371	17130
SLYEADLVDEAK                       	sp|a1afb0|pgk_e	5967	2	31.18	0.94	1352.2	3.39	0.27	1524	10798
TILWNGPVGVFEFPNFR                  	sp|a1afb0|pgk_e	9464	2	50.58	0.94	1992.6	4.22	0.42	1101	6210
TILWNGPVGVFEFPNFR                  	sp|a1afb0|pgk_e	9465	3	50.59	0.91	1995.0	4.09	0.27	1304	3983
DYLDGVDVAEGELVVLENVR               	sp|a1afb0|pgk_e	9288	3	49.61	0.87	2204.1	3.27	0.27	1428	4024
ADEQILDIGDASAQELAEILK              	sp|a1afb0|pgk_e	9492	2	50.74	0.86	2243.1	4.29	0.17	735	7057
PTEGEYNEEFSLLPVVNYLK               	sp|a1afb0|pgk_e	9120	2	48.67	0.69	2341.0	3.53	0.05	641	4243
VLPAVAMLEER                        	sp|a1afb0|pgk_e	7540-7572	2	39.94	0.62	1228.3	2.40	0.01	565	14534
IADQLIVGGGIANTFIAAQGHDVGK          	sp|a1afb0|pgk_e	7656	3	40.5	0.51	2466.5	3.48	0.03	502	16908
SLYEADLVDEAK                       	sp|a1afb0|pgk_e	5952	2	31.1	0.24	1353.2	2.28	0.02	310	9204
LTVLDSLSK                          	sp|a1afb0|pgk_e	6172	2	32.3	0.22	974.0	1.79	0.04	339	7742
TILWNGPVGVFEFPNFR                  	sp|a1afb0|pgk_e	9431	2	50.4	0.01	1991.8	1.59	0.08	189	2307

Protein Group	
Reference ID = sp|P01837|IGKC_MOUSE
Protein Name = Ig kappa chain C region OS=Mus musculus PE=1 SV=1

Sequence                          	Accession	Scan	Charge	Ret. time	Sf	MH+	Xcorr	deltaCn	Sp	TIC

DSTYSMSSTLTLTK                     	sp|p01837|igkc_	6180	2	32.34	0.95	1534.4	4.17	0.41	1177	34739
DSTYSM*SSTLTLTK                    	sp|p01837|igkc_	6134	2	32.09	0.95	1550.2	4.02	0.39	1164	14493
DSTYSMSSTLTLTK                     	sp|p01837|igkc_	6886	2	36.23	0.48	1536.2	2.26	0.27	392	8773
DSTYSMSSTLTLTK                     	sp|p01837|igkc_	6929	2	36.47	0.37	1535.6	1.93	0.17	409	12588
QNGVLNSWTDQDSK                     	sp|p01837|igkc_	5676	2	29.59	0.33	1590.4	2.26	0.15	389	3242
DSTYSMSSTLTLTK                     	sp|p01837|igkc_	8077	2	42.84	0.28	1536.9	2.59	0.14	315	6492
ADAAPTVSIFPPSSEQLTSGGASVVCFLNNFYPK 	sp|p01837|igkc_	10410	3	55.83	0.22	3571.3	2.25	0.06	336	2102
DSTYSMSSTLTLTK                     	sp|p01837|igkc_	6435	2	33.74	0.05	1535.5	2.13	0.17	148	13817

Protein Group	
Reference ID = sp|P68082|MYG_HORSE
Protein Name = Myoglobin OS=Equus caballus GN=MB PE=1 SV=2

Sequence                          	Accession	Scan	Charge	Ret. time	Sf	MH+	Xcorr	deltaCn	Sp	TIC

HGTVVLTALGGILK                     	sp|p68082|myg_h	7419	2	39.18	0.95	1378.6	5.22	0.07	1093	61836
YLEFISDAIIHVLHSK                   	sp|p68082|myg_h	9261	3	49.46	0.72	1886.1	2.81	0.18	667	30743

Protein Group	
Reference ID = sp|A1AIA6|HSLU_ECOK1
Protein Name = ATP-dependent hsl protease ATP-binding subunit hslU OS=Escherichia coli O1:K1 / APEC GN=hslU PE=3 SV=1

Sequence                          	Accession	Scan	Charge	Ret. time	Sf	MH+	Xcorr	deltaCn	Sp	TIC

IAEAAWQVNESTENIGAR                 	sp|a1aia6|hslu_	5942	2	31.04	0.96	1958.4	4.00	0.41	1588	5494
ALMATEGVNIEFTDSGIK                 	sp|a1aia6|hslu_	7149	2	37.68	0.79	1897.2	3.27	0.35	373	9746
HLDALVADEDLSR                      	sp|a1aia6|hslu_	5686-5688	3	29.65	0.68	1453.7	3.36	0.17	663	23030
ILTEPNASITVQYK                     	sp|a1aia6|hslu_	5894-5902	2	30.8	0.64	1575.0	2.51	0.16	550	33522
AEELAEER                           	sp|a1aia6|hslu_	4061	2	20.87	0.47	947.6	2.06	0.04	501	3669
LVNPEELK                           	sp|a1aia6|hslu_	5323	2	27.67	0.21	942.5	2.03	0.04	250	16052

Protein Group	
Reference ID = sp|P25553|ALDA_ECOLI
Protein Name = Lactaldehyde dehydrogenase OS=Escherichia coli (strain K12) GN=aldA PE=1 SV=2

Sequence                          	Accession	Scan	Charge	Ret. time	Sf	MH+	Xcorr	deltaCn	Sp	TIC

FGETYINR                           	sp|p25553|alda_	5160-5168	2	26.81	0.79	999.9	2.54	0.17	538	46494
GYYYPPTLLLDVR                      	sp|p25553|alda_	8204	2	43.55	0.73	1569.5	2.60	0.30	442	10424
GETVGQELAGNPK                      	sp|p25553|alda_	4958-4968	2	25.73	0.65	1300.2	3.04	0.21	445	8924
NDIAMGPLINAAALER                   	sp|p25553|alda_	7481	2	39.52	0.33	1670.6	2.43	0.05	394	13818
AQPEWEALPAIER                      	sp|p25553|alda_	6773	2	35.6	0.10	1509.4	2.06	0.09	185	6632

Protein Group	
Reference ID = sp|A1AGK1|RL16_ECOK1
Protein Name = 50S ribosomal protein L16 OS=Escherichia coli O1:K1 / APEC GN=rplP PE=3 SV=1

Sequence                          	Accession	Scan	Charge	Ret. time	Sf	MH+	Xcorr	deltaCn	Sp	TIC

GLAQGTDVSFGSFGLK                   	sp|a1agk1|rl16_	7189	2	37.9	0.95	1583.2	4.44	0.49	1050	12892
VLYEMDGVPEELAR                     	sp|a1agk1|rl16_	6727-6740	2	35.38	0.93	1620.4	4.54	0.35	619	51791
GNVEYWVALIQPGK                     	sp|a1agk1|rl16_	8117	2	43.06	0.90	1573.4	3.80	0.31	821	19700

Protein Group	
Reference ID = sp|A1A7L3|RS2_ECOK1
Protein Name = 30S ribosomal protein S2 OS=Escherichia coli O1:K1 / APEC GN=rpsB PE=3 SV=1

Sequence                          	Accession	Scan	Charge	Ret. time	Sf	MH+	Xcorr	deltaCn	Sp	TIC

LKDLETQSQDGTFDK                    	sp|a1a7l3|rs2_e	4916	2	25.47	0.98	1724.5	4.80	0.39	2611	18957
DLETQSQDGTFDK                      	sp|a1a7l3|rs2_e	4924	2	25.52	0.97	1483.4	4.66	0.40	1917	24090
DAALSCDQFFVNHR                     	sp|a1a7l3|rs2_e	6018	2	31.46	0.86	1679.4	2.94	0.24	868	6822
TVPM*FNEALAELNK                    	sp|a1a7l3|rs2_e	6995	2	36.83	0.68	1594.3	2.80	0.15	201	33985

Protein Group	
Reference ID = sp|P01012|OVAL_CHICK
Protein Name = Ovalbumin OS=Gallus gallus GN=SERPINB14 PE=1 SV=2

Sequence                          	Accession	Scan	Charge	Ret. time	Sf	MH+	Xcorr	deltaCn	Sp	TIC

EVVGSAEAGVDAASVSEEFR               	sp|p01012|oval_	6408	2	33.6	0.98	2008.6	5.39	0.53	2814	8370
GGLEPINFQTAADQAR                   	sp|p01012|oval_	6403	2	33.57	0.96	1687.5	4.75	0.41	1267	16428
LTEWTSSNVMEER                      	sp|p01012|oval_	5919	2	30.92	0.96	1581.2	3.88	0.41	1753	12581
ELINSWVESQTNGIIR                   	sp|p01012|oval_	7639	2	40.4	0.95	1858.4	4.32	0.44	967	13399
LTEWTSSNVM*EER                     	sp|p01012|oval_	5292-5302	2	27.54	0.92	1596.8	3.86	0.40	882	11197
NVLQPSSVDSQTAMVLVNAIVFK            	sp|p01012|oval_	9667	3	51.71	0.88	2461.7	4.26	0.31	834	7798
AFKDEDTQAM*PFR                     	sp|p01012|oval_	4961	2	25.72	0.61	1571.8	2.70	0.23	475	2804
PVQMM*YQIGLFR                      	sp|p01012|oval_	7325	2	38.66	0.20	1499.5	1.60	0.01	443	6441

Protein Group	
Reference ID = sp|A1AGM7|EFG_ECOK1
Protein Name = Elongation factor G OS=Escherichia coli O1:K1 / APEC GN=fusA PE=3 SV=1

Sequence                          	Accession	Scan	Charge	Ret. time	Sf	MH+	Xcorr	deltaCn	Sp	TIC

DVTTGDTLCDPDAPIILER                	sp|a1agm7|efg_e	6900	2	36.3	0.96	2100.6	4.46	0.21	1899	14531
IHAEVPLSEMFGYATQLR                 	sp|a1agm7|efg_e	8163	3	43.32	0.95	2062.7	4.74	0.42	1317	21890
GYEFINDIK                          	sp|a1agm7|efg_e	6368	2	33.37	0.83	1098.3	2.66	0.15	879	7816
AGPLAGYPVVDMGIR                    	sp|a1agm7|efg_e	7265	2	38.32	0.67	1514.8	2.57	0.32	577	7470
EFNVEANVGKPQVAYR                   	sp|a1agm7|efg_e	5583	2	29.08	0.25	1819.0	2.22	0.25	177	3980
GGVIPGEYIPAVDK                     	sp|a1agm7|efg_e	6380	2	33.44	0.23	1414.5	2.17	0.14	263	13854
GQESEVTGVK                         	sp|a1agm7|efg_e	3976	2	20.42	0.11	1032.2	1.94	0.12	243	3118

Protein Group	
Reference ID = sp|P0A9A6|FTSZ_ECOLI
Protein Name = Cell division protein ftsZ OS=Escherichia coli (strain K12) GN=ftsZ PE=1 SV=1

Sequence                          	Accession	Scan	Charge	Ret. time	Sf	MH+	Xcorr	deltaCn	Sp	TIC

DLGILTVAVVTKPFNFEGK                	sp|p0a9a6|ftsz_	8615	2	45.85	0.96	2047.6	4.70	0.44	1463	11126
GAVQGIAELITRPGLMNVDFADVR           	sp|p0a9a6|ftsz_	8857	3	47.2	0.89	2543.8	4.20	0.37	869	15416
DLGILTVAVVTKPFNFEGK                	sp|p0a9a6|ftsz_	8596	3	45.74	0.82	2048.2	3.49	0.37	688	18390
GAVQGIAELITRPGLM*NVDFADVR          	sp|p0a9a6|ftsz_	8231	3	43.7	0.68	2560.0	3.03	0.17	734	14198
GISLLDAFGAANDVLK                   	sp|p0a9a6|ftsz_	8912	2	47.51	0.59	1603.7	2.67	0.16	602	10313

Protein Group	
Reference ID = sp|P0AED0|USPA_ECOLI
Protein Name = Universal stress protein A OS=Escherichia coli (strain K12) GN=uspA PE=1 SV=2

Sequence                          	Accession	Scan	Charge	Ret. time	Sf	MH+	Xcorr	deltaCn	Sp	TIC

HILIAVDLSPESK                      	sp|p0aed0|uspa_	6358	2	33.32	0.96	1422.4	3.95	0.29	1948	13716
VSLIHVDVNYSDLYTGLIDVNLGDM*QK       	sp|p0aed0|uspa_	8616-8619	3	45.86	0.94	3038.9	5.00	0.41	1203	19261
VSLIHVDVNYSDLYTGLIDVNLGDMQK        	sp|p0aed0|uspa_	8956	3	47.75	0.87	3022.6	4.49	0.35	715	7226
QLINTVHVDMLIVPLRDEEE               	sp|p0aed0|uspa_	7907	3	41.89	0.64	2362.4	3.51	0.19	536	28728

Protein Group	
Reference ID = sp|A1AGM8|RS7_ECOK1
Protein Name = 30S ribosomal protein S7 OS=Escherichia coli O1:K1 / APEC GN=rpsG PE=3 SV=1

Sequence                          	Accession	Scan	Charge	Ret. time	Sf	MH+	Xcorr	deltaCn	Sp	TIC

LANELSDAAENK                       	sp|a1agm8|rs7_e	4865	2	25.19	0.95	1274.2	3.78	0.31	1470	9014
FVNILMVDGK                         	sp|a1agm8|rs7_e	7111	2	37.48	0.94	1135.2	3.57	0.29	1259	12796
SELEAFEVALENVRPTVEVK               	sp|a1agm8|rs7_e	8375-8387	3	44.54	0.92	2261.3	4.60	0.46	940	36050
FVNILM*VDGK                        	sp|a1agm8|rs7_e	6652	2	34.94	0.90	1151.4	2.64	0.18	1389	5517
STAESIVYSALETLAQR                  	sp|a1agm8|rs7_e	9668	3	51.72	0.07	1840.3	2.68	0.17	262	4158

Protein Group	
Reference ID = sp|A0KF46|RL17_AERHH
Protein Name = 50S ribosomal protein L17 OS=Aeromonas hydrophila subsp. hydrophila (strain ATCC 7966 / NCIB 9240) GN=rplQ PE=3 SV=1

Sequence                          	Accession	Scan	Charge	Ret. time	Sf	MH+	Xcorr	deltaCn	Sp	TIC

AGDNAPM*AYIELVDR                   	sp|a0kf46|rl17_	6737	2	35.4	0.88	1650.5	3.51	0.22	801	8686
VVEPLITLAK                         	sp|a0kf46|rl17_	6659-6661	2	34.98	0.52	1082.3	2.58	0.16	367	54070

Protein Group	
Reference ID = sp|A7ZTU4|ATPB_ECO24
Protein Name = ATP synthase subunit beta OS=Escherichia coli O139:H28 (strain E24377A / ETEC) GN=atpD PE=3 SV=1

Sequence                          	Accession	Scan	Charge	Ret. time	Sf	MH+	Xcorr	deltaCn	Sp	TIC

IVQVIGAVVDVEFPQDAVPR               	sp|a7ztu4|atpb_	8171	3	43.36	0.98	2152.5	4.63	0.43	2688	14101
AAPSYEELSNSQELLETGIK               	sp|a7ztu4|atpb_	7045	2	37.11	0.96	2178.4	4.71	0.42	1371	4348
VGLFGGAGVGK                        	sp|a7ztu4|atpb_	6036	2	31.56	0.94	961.3	3.40	0.12	1613	17684
LVLEVQQQLGGGIVR                    	sp|a7ztu4|atpb_	6879-6884	2	36.2	0.89	1608.6	4.22	0.18	606	26388

Protein Group	
Reference ID = sp|A1AIF7|RL10_ECOK1
Protein Name = 50S ribosomal protein L10 OS=Escherichia coli O1:K1 / APEC GN=rplJ PE=3 SV=1

Sequence                          	Accession	Scan	Charge	Ret. time	Sf	MH+	Xcorr	deltaCn	Sp	TIC

GALSAVVADSR                        	sp|a1aif7|rl10_	5444	2	28.33	0.92	1045.3	3.35	0.29	1209	9691
AVEGTPFECLK                        	sp|a1aif7|rl10_	6009	2	31.41	0.72	1251.4	2.51	0.11	627	51656

Protein Group	
Reference ID = sp|Q2NWI4|RL13_SODGM
Protein Name = 50S ribosomal protein L13 OS=Sodalis glossinidius (strain morsitans) GN=rplM PE=3 SV=1

Sequence                          	Accession	Scan	Charge	Ret. time	Sf	MH+	Xcorr	deltaCn	Sp	TIC

AEYTPHVDTGDYLIVLNADK               	sp|q2nwi4|rl13_	6875-6885	3	36.19	0.90	2234.3	4.56	0.23	1145	49073
TFTAKPETVK                         	sp|q2nwi4|rl13_	4273	2	22	0.57	1123.2	2.39	0.11	511	8530

Protein Group	
Reference ID = sp|P0A953|FABB_ECOLI
Protein Name = 3-oxoacyl-[acyl-carrier-protein] synthase 1 OS=Escherichia coli (strain K12) GN=fabB PE=1 SV=1

Sequence                          	Accession	Scan	Charge	Ret. time	Sf	MH+	Xcorr	deltaCn	Sp	TIC

AVITGLGIVSSIGNNQQEVLASLR           	sp|p0a953|fabb_	8627	3	45.91	0.99	2440.7	6.55	0.49	3260	37625
SHVWGNVK                           	sp|p0a953|fabb_	4569-4580	2	23.63	0.18	926.5	2.10	0.14	321	16927
AVGPYVVTK                          	sp|p0a953|fabb_	4991	1	25.88	0.02	933.2	1.45	0.08	288	2207

Protein Group	
Reference ID = sp|A1JML2|SYFA_YERE8
Protein Name = Phenylalanyl-tRNA synthetase alpha chain OS=Yersinia enterocolitica serotype O:8 / biotype 1B (strain 8081) GN=pheS PE=3 SV=1

Sequence                          	Accession	Scan	Charge	Ret. time	Sf	MH+	Xcorr	deltaCn	Sp	TIC

NFFEEDLQIR                         	sp|a1jml2|syfa_	7071	2	37.26	0.89	1310.3	3.15	0.24	914	11066
YGVTDLR                            	sp|a1jml2|syfa_	5159	2	26.79	0.70	823.3	1.93	0.10	783	26923
GTLHDFLR                           	sp|a1jml2|syfa_	5672	2	29.57	0.42	959.1	1.88	0.15	282	11774
NVGIDPEVYSGFAFGM*GMER              	sp|a1jml2|syfa_	7840	2	41.52	0.02	2193.6	1.91	0.02	129	5611

Protein Group	
Reference ID = sp|A9MHG0|EFTU_SALAR
Protein Name = Elongation factor Tu OS=Salmonella arizonae (strain ATCC BAA-731 / CDC346-86 / RSK2980) GN=tuf1 PE=3 SV=1

Sequence                          	Accession	Scan	Charge	Ret. time	Sf	MH+	Xcorr	deltaCn	Sp	TIC

IIELAGFLDSYIPEPER                  	sp|a9mhg0|eftu_	9372	2	50.07	0.95	1961.5	4.02	0.48	912	36227
IIELAGFLDSYIPEPER                  	sp|a9mhg0|eftu_	9344	3	49.92	0.74	1962.3	3.20	0.24	675	8194

Protein Group	
Reference ID = sp|A7ZIE2|RDGC_ECO24
Protein Name = Recombination-associated protein rdgC OS=Escherichia coli O139:H28 (strain E24377A / ETEC) GN=rdgC PE=3 SV=1

Sequence                          	Accession	Scan	Charge	Ret. time	Sf	MH+	Xcorr	deltaCn	Sp	TIC

DSLKDEVLHSLLPR                     	sp|a7zie2|rdgc_	7315	3	38.6	0.91	1622.4	4.04	0.44	935	23093
KAEDTLALLR                         	sp|a7zie2|rdgc_	5883	2	30.72	0.89	1129.4	3.04	0.09	1114	16623
SLGSLPVVPLSMENPIELTLTEWVR          	sp|a7zie2|rdgc_	11235	3	60.35	0.78	2781.2	3.25	0.30	783	3778

Protein Group	
Reference ID = sp|A6VLK5|RS5_ACTSZ
Protein Name = 30S ribosomal protein S5 OS=Actinobacillus succinogenes (strain ATCC 55618 / 130Z) GN=rpsE PE=3 SV=1

Sequence                          	Accession	Scan	Charge	Ret. time	Sf	MH+	Xcorr	deltaCn	Sp	TIC

AYGSTNPINVVR                       	sp|a6vlk5|rs5_a	5519	2	28.74	0.95	1290.4	3.75	0.38	1307	9636
NMINVALNDGTLQHPVK                  	sp|a6vlk5|rs5_a	6165	2	32.26	0.81	1863.6	3.52	0.30	482	5769
NMINVALNDGTLQHPVK                  	sp|a6vlk5|rs5_a	6160	2	32.24	0.65	1864.9	3.33	0.21	378	3516
NMINVALNDGTLQHPVK                  	sp|a6vlk5|rs5_a	6171	3	32.3	0.31	1864.6	2.24	0.09	573	10501
EVPAAIQK                           	sp|a6vlk5|rs5_a	4308	2	22.19	0.30	857.4	1.54	0.18	241	8165
VGFGYGK                            	sp|a6vlk5|rs5_a	4960	1	25.71	0.11	727.5	1.58	0.14	175	3237

Protein Group	
Reference ID = sp|A7ZUK0|RL7_ECO24
Protein Name = 50S ribosomal protein L7/L12 OS=Escherichia coli O139:H28 (strain E24377A / ETEC) GN=rplL PE=3 SV=1

Sequence                          	Accession	Scan	Charge	Ret. time	Sf	MH+	Xcorr	deltaCn	Sp	TIC

DLVESAPAALK                        	sp|a7zuk0|rl7_e	5612	2	29.24	0.75	1113.3	2.60	0.15	829	6770
FGVSAAAAVAVAAGPVEAAEEK             	sp|a7zuk0|rl7_e	7587	2	40.11	0.67	2014.9	3.13	0.13	715	8092
ALEEAGAEVEVK                       	sp|a7zuk0|rl7_e	5303	2	27.57	0.46	1245.5	2.32	0.15	432	2767
DLVESAPAALK                        	sp|a7zuk0|rl7_e	5635-5638	1	29.37	0.30	1114.2	2.33	0.30	206	9044
GATGLGLK                           	sp|a7zuk0|rl7_e	4713	1	24.37	0.06	716.4	1.54	0.17	178	12999

Protein Group	
Reference ID = sp|A1A8A5|TIG_ECOK1
Protein Name = Trigger factor OS=Escherichia coli O1:K1 / APEC GN=tig PE=3 SV=1

Sequence                          	Accession	Scan	Charge	Ret. time	Sf	MH+	Xcorr	deltaCn	Sp	TIC

VVVGLLLGEVIR                       	sp|a1a8a5|tig_e	8620	2	45.87	0.95	1266.5	4.05	0.18	1516	8538
FGVEDGSVEGLR                       	sp|a1a8a5|tig_e	5879	2	30.7	0.92	1264.3	3.15	0.31	1203	16936
NVALEEQAVEAVLAK                    	sp|a1a8a5|tig_e	7644	2	40.43	0.91	1583.5	3.99	0.12	1240	12343

Protein Group	
Reference ID = sp|P0ACA3|SSPA_ECOLI
Protein Name = Stringent starvation protein A OS=Escherichia coli (strain K12) GN=sspA PE=1 SV=2

Sequence                          	Accession	Scan	Charge	Ret. time	Sf	MH+	Xcorr	deltaCn	Sp	TIC

DSFLASLTEAER                       	sp|p0aca3|sspa_	7449	2	39.34	0.95	1338.3	3.66	0.39	1409	7696
LPQLGIEFSGPGAK                     	sp|p0aca3|sspa_	6904	2	36.33	0.88	1414.0	2.90	0.34	1134	11713
EELLAIAPVFGQK                      	sp|p0aca3|sspa_	7733	2	40.92	0.86	1414.4	3.28	0.36	719	17544

Protein Group	
Reference ID = sp|A7ZTR3|TNAA_ECO24
Protein Name = Tryptophanase OS=Escherichia coli O139:H28 (strain E24377A / ETEC) GN=tnaA PE=3 SV=1

Sequence                          	Accession	Scan	Charge	Ret. time	Sf	MH+	Xcorr	deltaCn	Sp	TIC

LLPHIPADQFPAQALACELYK              	sp|a7ztr3|tnaa_	8005	3	42.44	0.95	2396.1	4.81	0.46	1399	21907
FAENAYFIK                          	sp|a7ztr3|tnaa_	6175	2	32.32	0.78	1102.0	2.35	0.24	779	14836

Protein Group	
Reference ID = sp|A1AJ82|PURA_ECOK1
Protein Name = Adenylosuccinate synthetase OS=Escherichia coli O1:K1 / APEC GN=purA PE=3 SV=1

Sequence                          	Accession	Scan	Charge	Ret. time	Sf	MH+	Xcorr	deltaCn	Sp	TIC

TGWLDTVAVR                         	sp|a1aj82|pura_	6668	2	35.02	0.94	1117.4	3.17	0.14	1764	15240
LLLSEACPLILDYHVALDNAR              	sp|a1aj82|pura_	8403	3	44.66	0.94	2398.0	4.99	0.36	994	19884

Protein Group	
Reference ID = sp|P0A8N5|SYK2_ECOLI
Protein Name = Lysyl-tRNA synthetase, heat inducible OS=Escherichia coli (strain K12) GN=lysU PE=1 SV=2

Sequence                          	Accession	Scan	Charge	Ret. time	Sf	MH+	Xcorr	deltaCn	Sp	TIC

TLAQEVLGTTK                        	sp|p0a8n5|syk2_	6207	2	32.49	0.74	1160.1	2.83	0.24	595	11208
GANEAIDFNDELR                      	sp|p0a8n5|syk2_	6097	2	31.89	0.67	1463.4	2.70	0.25	448	3887
ASFVTLQDVGGR                       	sp|p0a8n5|syk2_	6150	2	32.18	0.65	1247.8	2.29	0.17	637	5542
QQGVAFPNDFR                        	sp|p0a8n5|syk2_	6062	2	31.7	0.63	1279.5	2.04	0.18	585	5133
YLDLIANDK                          	sp|p0a8n5|syk2_	6068	2	31.73	0.50	1064.3	1.89	0.07	521	3824
DNQELESLNIEVSVAGR                  	sp|p0a8n5|syk2_	6911	2	36.37	0.16	1873.3	2.17	0.11	209	3369

Protein Group	
Reference ID = sp|P69908|DCEA_ECOLI
Protein Name = Glutamate decarboxylase alpha OS=Escherichia coli (strain K12) GN=gadA PE=1 SV=1

Sequence                          	Accession	Scan	Charge	Ret. time	Sf	MH+	Xcorr	deltaCn	Sp	TIC

GWQVPAFTLGGEATDIVVMR               	sp|p69908|dcea_	8869	2	47.26	0.98	2146.7	6.08	0.52	1401	6874
LKDGEDPGYTLYDLSER                  	sp|p69908|dcea_	6302	3	33.01	0.85	1970.5	3.82	0.23	1000	25595

Protein Group	
Reference ID = sp|A1AJ51|CH601_ECOK1
Protein Name = 60 kDa chaperonin 1 OS=Escherichia coli O1:K1 / APEC GN=groL1 PE=3 SV=1

Sequence                          	Accession	Scan	Charge	Ret. time	Sf	MH+	Xcorr	deltaCn	Sp	TIC

ANDAAGDGTTTATVLAQAIITEGLK          	sp|a1aj51|ch601	8936	3	47.64	0.96	2401.3	4.54	0.15	2684	10937
VEDALHATR                          	sp|a1aj51|ch601	4026	2	20.69	0.90	1011.3	2.90	0.24	1029	4288
QIVLNCGEEPSVVANTVK                 	sp|a1aj51|ch601	6155	2	32.21	0.53	1956.7	2.46	0.22	325	8098
ALSVPCSDSK                         	sp|a1aj51|ch601	4617	2	23.86	0.41	1063.9	2.30	0.11	335	5257
GGDGNYGYNAATEEYGNMIDMGILDPTK       	sp|a1aj51|ch601	8105	2	43	0.05	2967.6	1.59	0.13	121	3333

Protein Group	
Reference ID = sp|P01267|THYG_BOVIN
Protein Name = Thyroglobulin OS=Bos taurus GN=TG PE=1 SV=1

Sequence                          	Accession	Scan	Charge	Ret. time	Sf	MH+	Xcorr	deltaCn	Sp	TIC

FLAVQLVISGR                        	sp|p01267|thyg_	7676	2	40.61	0.86	1202.2	2.90	0.14	1161	3527
VDLLIGSSQDDGLINR                   	sp|p01267|thyg_	6870-6887	2	36.18	0.71	1714.5	3.11	0.06	643	21302
ILDCGSPDTEVR                       	sp|p01267|thyg_	4946	2	25.64	0.21	1360.5	2.23	0.06	313	4642
ASGLGAAAGQR                        	sp|p01267|thyg_	3994	2	20.52	0.14	957.2	1.58	0.02	321	2275

Protein Group	
Reference ID = sp|P17169|GLMS_ECOLI
Protein Name = Glucosamine--fructose-6-phosphate aminotransferase [isomerizing] OS=Escherichia coli (strain K12) GN=glmS PE=1 SV=4

Sequence                          	Accession	Scan	Charge	Ret. time	Sf	MH+	Xcorr	deltaCn	Sp	TIC

FIFLEEGDIAEITR                     	sp|p17169|glms_	8181	2	43.42	0.98	1652.4	4.36	0.32	2836	15688
GDQYPIALEGALK                      	sp|p17169|glms_	6679-6697	2	35.13	0.68	1374.2	2.83	0.19	613	15460

Protein Group	
Reference ID = sp|A1AJ78|HFQ_ECOK1
Protein Name = Protein hfq OS=Escherichia coli O1:K1 / APEC GN=hfq PE=3 SV=1

Sequence                          	Accession	Scan	Charge	Ret. time	Sf	MH+	Xcorr	deltaCn	Sp	TIC

GQSLQDPFLNALR                      	sp|a1aj78|hfq_e	7391	2	39.02	0.92	1458.5	3.64	0.33	1097	14654
HAISTVVPSR                         	sp|a1aj78|hfq_e	4525-4527	2	23.37	0.82	1066.5	2.59	0.25	760	9832
VPVSIYLVNGIK                       	sp|a1aj78|hfq_e	7369	2	38.9	0.61	1302.2	2.06	0.14	795	5999

Protein Group	
Reference ID = sp|P21499|RNR_ECOLI
Protein Name = Ribonuclease R OS=Escherichia coli (strain K12) GN=rnr PE=1 SV=2

Sequence                          	Accession	Scan	Charge	Ret. time	Sf	MH+	Xcorr	deltaCn	Sp	TIC

DLPLVTIDGEDAR                      	sp|p21499|rnr_e	6696	2	35.18	0.92	1413.4	3.19	0.29	1187	10248
DFDDAVYCEK                         	sp|p21499|rnr_e	5439	2	28.3	0.77	1261.2	2.52	0.17	837	7593
LWVAIADVSYYVR                      	sp|p21499|rnr_e	8547	2	45.46	0.66	1555.2	2.60	0.25	442	6949
DFDDAVYCEK                         	sp|p21499|rnr_e	5435	2	28.28	0.07	1261.2	1.92	0.15	255	5639

Protein Group	
Reference ID = sp|P0AFY8|SEQA_ECOLI
Protein Name = Protein seqA OS=Escherichia coli (strain K12) GN=seqA PE=1 SV=1

Sequence                          	Accession	Scan	Charge	Ret. time	Sf	MH+	Xcorr	deltaCn	Sp	TIC

ELLLSDEYAEQK                       	sp|p0afy8|seqa_	5991	2	31.31	0.66	1437.5	2.48	0.10	637	10447
HIGESASDILR                        	sp|p0afy8|seqa_	5301	2	27.56	0.47	1197.5	2.47	0.13	314	7807
VASPAIVEAK                         	sp|p0afy8|seqa_	4825	2	24.98	0.46	984.4	2.21	0.21	175	9689

Protein Group	
Reference ID = sp|P37769|KDUD_ECOLI
Protein Name = 2-dehydro-3-deoxy-D-gluconate 5-dehydrogenase OS=Escherichia coli (strain K12) GN=kduD PE=3 SV=2

Sequence                          	Accession	Scan	Charge	Ret. time	Sf	MH+	Xcorr	deltaCn	Sp	TIC

SVFFM*SQAAAK                       	sp|p37769|kdud_	5605	2	29.21	0.88	1202.3	2.76	0.26	862	5352
HNINVNAIAPGYMATNNTQQLR             	sp|p37769|kdud_	6010	3	31.42	0.55	2441.7	2.98	0.13	591	7417
HNINVNAIAPGYM*ATNNTQQLR            	sp|p37769|kdud_	5590	3	29.12	0.44	2457.1	3.16	0.07	401	9409
VPSYTASK                           	sp|p37769|kdud_	3985	1	20.47	0.20	852.6	1.94	0.11	259	2127

Protein Group	
Reference ID = sp|A1A8D9|HTPG_ECOK1
Protein Name = Chaperone protein htpG OS=Escherichia coli O1:K1 / APEC GN=htpG PE=3 SV=1

Sequence                          	Accession	Scan	Charge	Ret. time	Sf	MH+	Xcorr	deltaCn	Sp	TIC

DEVIDHLGTIAK                       	sp|a1a8d9|htpg_	5903	2	30.83	0.85	1311.9	2.84	0.31	758	12584
EILQDSTVTR                         	sp|a1a8d9|htpg_	7939	2	42.07	0.25	1163.0	1.39	0.11	457	4185
GTLEDPNLFIR                        	sp|a1a8d9|htpg_	6710	2	35.25	0.04	1274.5	2.03	0.16	251	6384

Protein Group	
Reference ID = sp|P02769|ALBU_BOVIN
Protein Name = Serum albumin OS=Bos taurus GN=ALB PE=1 SV=4

Sequence                          	Accession	Scan	Charge	Ret. time	Sf	MH+	Xcorr	deltaCn	Sp	TIC

DAFLGSFLYEYSR                      	sp|p02769|albu_	8566	2	45.57	0.95	1567.3	4.03	0.44	1187	9365
LVNELTEFAK                         	sp|p02769|albu_	6412	2	33.62	0.87	1163.4	3.32	0.14	780	7366
M*PCTEDYLSLILNR                    	sp|p02769|albu_	8225	2	43.67	0.42	1740.0	2.89	0.13	306	4352

Protein Group	
Reference ID = sp|P0ACA7|YLIJ_ECOLI
Protein Name = Uncharacterized GST-like protein yliJ OS=Escherichia coli (strain K12) GN=yliJ PE=1 SV=1

Sequence                          	Accession	Scan	Charge	Ret. time	Sf	MH+	Xcorr	deltaCn	Sp	TIC

ECDALFALLDAELAK                    	sp|p0aca7|ylij_	9467	2	50.6	0.96	1680.1	4.57	0.31	1529	12800
DQAAIDASCK                         	sp|p0aca7|ylij_	3741	2	19.26	0.95	1078.3	3.33	0.28	1656	2549

Protein Group	
Reference ID = sp|A1JRB6|SUCC_YERE8
Protein Name = Succinyl-CoA ligase [ADP-forming] subunit beta OS=Yersinia enterocolitica serotype O:8 / biotype 1B (strain 8081) GN=sucC PE=3 SV=1

Sequence                          	Accession	Scan	Charge	Ret. time	Sf	MH+	Xcorr	deltaCn	Sp	TIC

IFMGLATLFLER                       	sp|a1jrb6|succ_	9695	2	51.87	0.87	1411.3	3.63	0.28	754	4722

Protein Group	
Reference ID = sp|P09373|PFLB_ECOLI
Protein Name = Formate acetyltransferase 1 OS=Escherichia coli (strain K12) GN=pflB PE=1 SV=2

Sequence                          	Accession	Scan	Charge	Ret. time	Sf	MH+	Xcorr	deltaCn	Sp	TIC

IVGLQTEAPLK                        	sp|p09373|pflb_	5806	2	30.3	0.71	1168.2	2.14	0.20	773	8737
THNQGVFDVYTPDILR                   	sp|p09373|pflb_	7112	2	37.48	0.67	1876.4	3.16	0.34	310	3584

Protein Group	
Reference ID = sp|A6T726|SYN_KLEP7
Protein Name = Asparaginyl-tRNA synthetase OS=Klebsiella pneumoniae subsp. pneumoniae (strain ATCC 700721 / MGH 78578) GN=asnS PE=3 SV=1

Sequence                          	Accession	Scan	Charge	Ret. time	Sf	MH+	Xcorr	deltaCn	Sp	TIC

VAVDSEVTVR                         	sp|a6t726|syn_k	4934	2	25.57	0.91	1075.7	2.86	0.31	1191	3077
VSTLDLENLPR                        	sp|a6t726|syn_k	6452	2	33.83	0.22	1256.5	2.49	0.11	354	7660

Protein Group	
Reference ID = sp|P0A251|AHPC_SALTY
Protein Name = Alkyl hydroperoxide reductase subunit C OS=Salmonella typhimurium GN=ahpC PE=1 SV=2

Sequence                          	Accession	Scan	Charge	Ret. time	Sf	MH+	Xcorr	deltaCn	Sp	TIC

ATFVVDPQGIIQAIEVTAEGIGR            	sp|p0a251|ahpc_	11347	3	60.95	0.90	2385.1	4.24	0.38	988	2302
YAMIGDPTGALTR                      	sp|p0a251|ahpc_	6243	2	32.68	0.85	1365.3	3.00	0.33	733	7967

Protein Group	
Reference ID = sp|P0A9W3|YJJK_ECOLI
Protein Name = Uncharacterized ABC transporter ATP-binding protein yjjK OS=Escherichia coli (strain K12) GN=yjjK PE=1 SV=2

Sequence                          	Accession	Scan	Charge	Ret. time	Sf	MH+	Xcorr	deltaCn	Sp	TIC

LLIDDLSFSIPK                       	sp|p0a9w3|yjjk_	8377	2	44.51	0.92	1360.3	3.61	0.35	1033	7096
ESIEEAVSEVVNALK                    	sp|p0a9w3|yjjk_	10322	2	55.34	0.62	1616.1	2.79	0.25	491	2020

Protein Group	
Reference ID = sp|P63284|CLPB_ECOLI
Protein Name = Chaperone protein clpB OS=Escherichia coli (strain K12) GN=clpB PE=1 SV=1

Sequence                          	Accession	Scan	Charge	Ret. time	Sf	MH+	Xcorr	deltaCn	Sp	TIC

VIGQNEAVDAVSNAIR                   	sp|p63284|clpb_	6477	2	33.97	0.85	1655.9	3.14	0.37	725	4935
VLALDMGALVAGAK                     	sp|p63284|clpb_	7660	2	40.52	0.36	1328.9	2.06	0.17	535	3919

Ungrouped Single Peptide Sequences

Sequence                          	Accession	Scan	Charge	Ret. time	Sf	MH+	Xcorr	deltaCn	Sp	TIC

AIDKPFILPIEDVFSISGR                	sp|b4ryq8|eftu_	9192	2	49.07	0.98	2116.7	5.06	0.48	1677	26592
Elongation factor Tu OS=Alteromonas macleodii (strain DSM 17117 / Deep ecotype) GN=tuf PE=3 SV=1

TAIESALTALETALK                    	sp|a7zha4|dnak_	9837	2	52.66	0.98	1531.4	5.04	0.45	2170	6830
Chaperone protein dnaK OS=Escherichia coli O139:H28 (strain E24377A / ETEC) GN=dnaK PE=2 SV=1

TTLTAALTTVLAK                      	sp|q5fcw3|eftul	7859	2	41.62	0.98	1303.4	5.04	0.32	2354	52227
Putative elongation factor Tu-like protein OS=Ehrlichia ruminantium (strain Welgevonden) GN=ERWE_CDS_01630 PE=5 SV=1

EGDAVQLVGFGTFK                     	sp|q9la96|dbha_	7309	2	38.57	0.96	1467.3	4.29	0.16	1892	20374
DNA-binding protein HU-alpha OS=Aeromonas hydrophila GN=hupA PE=3 SV=2

AIDQPFLLPIEDVFSISGR                	sp|q4qmw6|eftu1	9203	3	49.13	0.96	2116.3	4.76	0.44	1553	102087
Elongation factor Tu 1 OS=Haemophilus influenzae (strain 86-028NP) GN=tuf1 PE=3 SV=1

IFADLGAWQIAQLAR                    	sp|a7zhs5|acca_	8551	2	45.49	0.96	1672.5	4.13	0.21	1844	9038
Acetyl-coenzyme A carboxylase carboxyl transferase subunit alpha OS=Escherichia coli O139:H28 (strain E24377A / ETEC) GN=accA PE=3 SV=1

FAYVDILQNPDIR                      	sp|p0ac71|glrx4	7560	2	39.96	0.96	1563.2	4.29	0.07	2148	21697
Glutaredoxin-4 OS=Escherichia coli O157:H7 GN=grxD PE=3 SV=1

GLALLDLIEEGNLGLIR                  	sp|p13445|rpos_	10247	2	54.93	0.96	1808.9	4.05	0.43	1714	2704
RNA polymerase sigma factor rpoS OS=Escherichia coli (strain K12) GN=rpoS PE=3 SV=3

QDM*VDDQELLELVEM*EVR               	sp|b6jn44|eftu_	10690-10695	2	57.37	0.95	2221.5	5.39	0.03	1438	9789
Elongation factor Tu OS=Helicobacter pylori (strain P12) GN=tuf PE=3 SV=1

YLSTALFADLFTEK                     	sp|p0abk6|cysk_	9273	2	49.52	0.94	1618.6	4.16	0.41	1078	4991
Cysteine synthase A OS=Escherichia coli O157:H7 GN=cysK PE=3 SV=2

TVYTTDDPDLLVLEFR                   	sp|q7n3h3|pur7_	8174	2	43.38	0.94	1898.9	4.08	0.34	1386	15119
Phosphoribosylaminoimidazole-succinocarboxamide synthase OS=Photorhabdus luminescens subsp. laumondii GN=purC PE=3 SV=1

GGGLSGQAGALR                       	sp|a4xj60|rs9_c	4518	2	23.33	0.94	1043.4	3.46	0.30	1527	4157
30S ribosomal protein S9 OS=Caldicellulosiruptor saccharolyticus (strain ATCC 43494 / DSM 8903) GN=rpsI PE=3 SV=1

REEESAAAAEVEER                     	sp|p0acg0|hns_e	4436	2	22.88	0.94	1575.6	3.85	0.32	1225	2309
DNA-binding protein H-NS OS=Escherichia coli O157:H7 GN=hns PE=3 SV=2

DLLTEYDFPGDDTPIVR                  	sp|q18ce4|eftu_	7256	2	38.27	0.93	1967.3	4.50	0.32	782	24615
Elongation factor Tu OS=Clostridium difficile (strain 630) GN=tuf1 PE=3 SV=1

DPASDNLENNPEPK                     	sp|q4a6s2|seca_	5846	3	30.52	0.92	1541.3	3.86	0.14	1690	107988
Protein translocase subunit secA OS=Mycoplasma synoviae (strain 53) GN=secA PE=3 SV=2

YREPVLVSGTDGVGTK                   	sp|b8jdj0|pur5_	5377	2	27.97	0.91	1678.2	3.59	0.32	974	5007
Phosphoribosylformylglycinamidine cyclo-ligase OS=Anaeromyxobacter dehalogenans (strain 2CP-1 / ATCC BAA-258) GN=purM PE=3 SV=1

GIDTVLAELR                         	sp|a7zti8|rl28_	7455	2	39.38	0.91	1086.4	3.49	0.06	1292	8484
50S ribosomal protein L28 OS=Escherichia coli O139:H28 (strain E24377A / ETEC) GN=rpmB PE=3 SV=1

QDM*VDDQELLELVEMEVR                	sp|b6jn44|eftu_	10973-10986	2	58.94	0.90	2206.3	4.36	0.10	1018	6923
Elongation factor Tu OS=Helicobacter pylori (strain P12) GN=tuf PE=3 SV=1

AQYLIDQLLAEAR                      	sp|p0afg9|odp1_	8504	2	45.22	0.90	1503.3	3.41	0.21	1123	3938
Pyruvate dehydrogenase E1 component OS=Escherichia coli O157:H7 GN=aceE PE=3 SV=2

GVM*NIVLGR                         	sp|a5dex5|atg9_	7509	2	39.68	0.88	974.2	3.08	0.16	1132	24689
Autophagy-related protein 9 OS=Pichia guilliermondii GN=ATG9 PE=3 SV=2

EVAAQQVSDQQLETAR                   	sp|p22106|asnb_	5010	2	25.99	0.88	1772.5	3.70	0.38	602	3755
Asparagine synthetase B [glutamine-hydrolyzing] OS=Escherichia coli (strain K12) GN=asnB PE=1 SV=3

EGDVLLGISTSGNSANVIK                	sp|a7zhy1|gmha_	6713	2	35.27	0.86	1874.6	3.97	0.12	898	4645
Phosphoheptose isomerase OS=Escherichia coli O139:H28 (strain E24377A / ETEC) GN=gmhA PE=3 SV=1
