# Supplementary material for: Aggregation-resistant alpha-synuclein tetramers are reduced in the blood of Parkinson’s patients
Source: EMBO Mol Med. 2024 Jun 5;16(7):10. doi: 10.1038/s44321-024-00083-5 (PMC11250827; doi:10.1038/s44321-024-00083-5)
Supplement: Supplementary file 6 — EV Figure Source Data [file 44321_2024_83_MOESM6_ESM.zip › Source Data Fig. EV1B/IP synuclein B.txt]

				BIDMC Mass Spectrometry Facility
				Beth Israel Deaconess Medical Center
				The Center for Life Science, Room 425
				3 Blackfan Circle
				Boston, MA 02115

				Director: John M. Asara, Ph.D.
				Ph: 617-735-2651  Fax: 617-735-2646
				Email: jasara@bidmc.harvard.edu


Protein Sequence Report

Sample Name = TTB14KDBAND2
Datafile Name = 050611TTB14KDBAND2
Sample ID  = 1320
Investigator = Barfels, T.
Database = SwissProt_2011_03_rev (03/23/11)
Enzyme = Trypsin
peptide false discovery rate (FDR) = n/a%


Protein Group
Reference ID = sp|P02025|HBB_HYLLA
Protein Name = Hemoglobin subunit beta OS=Hylobates lar GN=HBB PE=1 SV=1

Sequence                                Accession            Scan    Charge  RT      Sf    P     MH+         Xcorr   deltaCn  Sp    TIC     
VHLTPEEK                                sp|p02025|hbb_hylla  3082    2       17.5    0.66  69    952.96509   2.19    0.13     514   1425602 
VHLTPEEK                                sp|p02025|hbb_hylla  5033    2       28.42   0.54  0     950.92670   1.99    0.09     475   7872    
VHLTPEEK                                sp|p02025|hbb_hylla  3443    2       19.52   0.41  8     954.20672   2.12    0.00     473   3536    
VHLTPEEK                                sp|p02025|hbb_hylla  3844    2       21.76   0.28  1     952.62019   2.00    0.10     305   3073    
VHLTPEEK                                sp|p02025|hbb_hylla  3486    2       19.75   0.26  37    951.00368   1.77    0.09     388   2438    
VHLTPEEK                                sp|p02025|hbb_hylla  6856    2       38.61   0.22  0     952.37827   1.59    0.17     238   3644    
VHLTPEEK                                sp|p02025|hbb_hylla  5971    2       33.67   0.16  1     953.11904   2.15    0.09     284   3772    


Protein Group
Reference ID = sp|P69905|HBA_HUMAN
Protein Name = Hemoglobin subunit alpha OS=Homo sapiens GN=HBA1 PE=1 SV=2

Sequence                                Accession            Scan    Charge  RT      Sf    P     MH+         Xcorr   deltaCn  Sp    TIC     
FLASVSTVLTSK                            sp|p69905|hba_human  11830   2       66.4    0.92  58    1252.25798  2.86    0.31     1333  3271    
FLASVSTVLTSK                            sp|p69905|hba_human  10433   2       58.58   0.92  84    1254.35735  3.38    0.31     1250  2746       
M*FLSFPTTK                              sp|p69905|hba_human  9291    2       52.2    0.68  0     1088.80919  2.17    0.17     611   2776    
VGAHAGEYGAEALER                         sp|p69905|hba_human  5872    2       33.11   0.67  15    1528.96267  2.80    0.02     832   2295    
M*FLSFPTTK                              sp|p69905|hba_human  7310    2       41.13   0.52  1     1086.23497  2.13    0.14     645   7941    
M*FLSFPTTK                              sp|p69905|hba_human  8106    2       45.59   0.52  0     1087.44460  2.42    0.21     469   3675    
VGAHAGEYGAEALER                         sp|p69905|hba_human  10820   2       60.75   0.35  1     1529.97737  2.19    0.00     567   1512   
MFLSFPTTK                               sp|p69905|hba_human  10127   2       56.86   0.17  0     1072.71804  1.31    0.05     159   6972    
FLASVSTVLTSK                            sp|p69905|hba_human  8601    2       48.35   0.15  0     1254.17940  1.84    0.13     358   16963   
MFLSFPTTK                               sp|p69905|hba_human  9764    2       54.84   0.12  0     1071.06653  1.61    0.00     202   5231     
MFLSFPTTK                               sp|p69905|hba_human  11122   2       62.44   0.29  0     1072.79701  1.62    0.09     193   5547    
M*FLSFPTTK                              sp|p69905|hba_human  8520    2       47.9    0.29  0     1086.90377  2.27    0.16     418   3058 
M*FLSFPTTK                              sp|p69905|hba_human  9390    2       52.75   0.68  0     1087.03573  2.13    0.20     626   3099    
MFLSFPTTK                               sp|p69905|hba_human  7558    2       42.52   0.50  0     1071.79731  2.05    0.19     340   9105    
FLASVSTVLTSK                            sp|p69905|hba_human  8238    2       46.33   0.46  0     1252.93178  2.08    0.09     452   13833   
TYFPHFDLSHGSAQVK                        sp|p69905|hba_human  6319    2       35.62   0.42  30    1833.80889  2.40    0.02     477   2823    
FLASVSTVLTSK                            sp|p69905|hba_human  8938    2       50.23   0.39  0     1252.45992  1.80    0.01     660   11754      


Protein Group
Reference ID = sp|P68871|HBB_HUMAN
Protein Name = Hemoglobin subunit beta OS=Homo sapiens GN=HBB PE=1 SV=2

Sequence                                Accession            Scan    Charge  RT      Sf    P     MH+         Xcorr   deltaCn  Sp    TIC     
FFESFGDLSTPDAVMGNPK                     sp|p68871|hbb_human  8244    2       46.36   0.97  189   2058.15835  5.38    0.19     1644  52899   
VLGAFSDGLAHLDNLK                        sp|p68871|hbb_human  8014    2       45.08   0.93  30    1669.42838  3.59    0.37     1397  3857    
VNVDEVGGEALGR                           sp|p68871|hbb_human  5318    2       30.02   0.93  135   1314.22932  4.14    0.01     1703  5228    
VVAGVANALAHK                            sp|p68871|hbb_human  4851    2       27.41   0.92  51    1150.72255  3.19    0.17     1286  10503   
VVAGVANALAHK                            sp|p68871|hbb_human  4894    2       27.65   0.90  82    1148.93209  2.94    0.19     1300  15766   
LLGNVLVCVLAHHFGK                        sp|p68871|hbb_human  9703    2       54.49   0.88  42    1777.99270  2.97    0.30     1227  4133    
FFESFGDLSTPDAVM*GNPK                    sp|p68871|hbb_human  8405    2       47.26   0.86  87    2075.73306  3.88    0.24     758   7640    
VNVDEVGGEALGR                           sp|p68871|hbb_human  7471    2       42.03   0.84  54    1314.30830  3.66    0.07     981   4027    
LLVVYPWTQR                              sp|p68871|hbb_human  11478   2       64.43   0.84  1     1274.63624  2.60    0.15     1038  2547    
VNVDEVGGEALGR                           sp|p68871|hbb_human  7336    2       41.27   0.83  21    1315.94181  3.04    0.06     1006  7047    
LLVVYPWTQR                              sp|p68871|hbb_human  8469    2       47.61   0.83  8     1276.22976  2.58    0.13     1084  4831    
SAVTALWGK                               sp|p68871|hbb_human  6761    2       38.08   0.83  18    932.52224   2.26    0.26     774   4267    
LLVVYPWTQR                              sp|p68871|hbb_human  9653    2       54.22   0.80  2     1275.88187  2.53    0.07     990   2995    
FFESFGDLSTPDAVM*GNPK                    sp|p68871|hbb_human  11798   2       66.22   0.78  66    2075.30619  3.42    0.21     622   2025    
LLVVYPWTQR                              sp|p68871|hbb_human  10960   2       61.53   0.78  10    1276.04382  2.30    0.13     924   2567    
VNVDEVGGEALGR                           sp|p68871|hbb_human  8511    2       47.85   0.76  45    1314.55423  3.47    0.05     618   2458    
LLVVYPWTQR                              sp|p68871|hbb_human  8099    2       45.55   0.75  8     1274.25836  2.44    0.16     888   7874    
LLVVYPWTQR                              sp|p68871|hbb_human  10596   2       59.49   0.72  0     1274.71022  2.27    0.13     808   2544    
VNVDEVGGEALGR                           sp|p68871|hbb_human  5785    2       32.62   0.71  124   1312.58982  2.37    0.06     1031  4124    
VLGAFSDGLAHLDNLK                        sp|p68871|hbb_human  11822   2       66.35   0.64  4     1670.29112  2.60    0.25     680   1191    
EFTPPVQAAYQK                            sp|p68871|hbb_human  10946   2       61.45   0.62  30    1380.30143  2.06    0.09     636   1825    
KVLGAFSDGLAHLDNLK                       sp|p68871|hbb_human  6692    2       37.7    0.56  0     1796.11224  2.35    0.33     431   1452    
EFTPPVQAAYQK                            sp|p68871|hbb_human  6062    2       34.18   0.55  53    1378.08010  1.98    0.10     565   4902    
LLVVYPWTQR                              sp|p68871|hbb_human  10102   2       56.72   0.55  20    1274.54327  2.22    0.02     727   2820    
VVAGVANALAHK                            sp|p68871|hbb_human  8839    2       49.69   0.54  0     1151.15542  2.01    0.26     427   2144    
SAVTALWGK                               sp|p68871|hbb_human  11621   2       65.23   0.53  0     932.86914   1.57    0.15     398   2249    
FFESFGDLSTPDAVM*GNPK                    sp|p68871|hbb_human  9817    2       55.14   0.47  0     2074.46944  2.30    0.25     488   1884    
VLGAFSDGLAHLDNLK                        sp|p68871|hbb_human  9655    2       54.23   0.46  42    1669.69530  2.34    0.12     556   1550    
FFESFGDLSTPDAVM*GNPK                    sp|p68871|hbb_human  11402   2       64      0.41  25    2073.85062  2.42    0.18     365   1135    
VVAGVANALAHK                            sp|p68871|hbb_human  7143    2       40.22   0.40  0     1150.66457  1.98    0.08     428   3881    
LLVVYPWTQR                              sp|p68871|hbb_human  8737    2       49.12   0.40  0     1274.58126  2.12    0.11     560   5265    
LHVDPENFR                               sp|p68871|hbb_human  11595   2       65.09   0.37  10    1126.73077  1.74    0.09     302   1899    
FFESFGDLSTPDAVM*GNPK                    sp|p68871|hbb_human  11003   2       61.77   0.35  19    2074.68037  2.60    0.19     287   1693    
VVAGVANALAHK                            sp|p68871|hbb_human  10550   2       59.23   0.33  0     1149.88680  1.76    0.12     313   1716    
FFESFGDLSTPDAVM*GNPK                    sp|p68871|hbb_human  7644    2       43.01   0.32  0     2072.34508  2.45    0.14     351   1322    
FFESFGDLSTPDAVMGNPK                     sp|p68871|hbb_human  11174   2       62.73   0.32  14    2058.50225  2.06    0.17     434   811     
VVAGVANALAHK                            sp|p68871|hbb_human  9896    2       55.57   0.32  0     1150.86351  1.76    0.12     431   2406    
LHVDPENFR                               sp|p68871|hbb_human  11601   2       65.12   0.25  0     1124.68039  1.61    0.13     183   1727    
EFTPPVQAAYQK                            sp|p68871|hbb_human  10589   2       59.45   0.24  3     1378.71791  1.79    0.09     319   1771    
FFESFGDLSTPDAVM*GNPK                    sp|p68871|hbb_human  10187   2       57.2    0.24  29    2074.80034  2.44    0.16     273   1722    
SAVTALWGK                               sp|p68871|hbb_human  8433    2       47.41   0.24  0     932.82815   1.60    0.15     257   2633    
VLGAFSDGLAHLDNLK                        sp|p68871|hbb_human  10844   2       60.88   0.23  2     1671.09588  2.21    0.17     301   1026    
VVAGVANALAHK                            sp|p68871|hbb_human  8182    2       46.02   0.21  0     1150.02276  1.78    0.04     352   3708    
FFESFGDLSTPDAVMGNPK                     sp|p68871|hbb_human  8746    2       49.17   0.20  33    2059.53793  1.97    0.18     310   2535    
FFESFGDLSTPDAVM*GNPK                    sp|p68871|hbb_human  9015    2       50.66   0.20  8     2075.88101  2.29    0.17     197   4059    
SAVTALWGK                               sp|p68871|hbb_human  6383    2       35.98   0.19  0     931.15566   1.30    0.03     387   13583   
EFTPPVQAAYQK                            sp|p68871|hbb_human  6421    2       36.19   0.19  22    1379.35772  1.85    0.01     336   4114    
SAVTALWGK                               sp|p68871|hbb_human  7539    2       42.41   0.18  0     930.88074   1.68    0.04     197   3000    
EFTPPVQAAYQK                            sp|p68871|hbb_human  6648    2       37.46   0.16  0     1377.42630  1.92    0.04     287   13203   
FFESFGDLSTPDAVMGNPK                     sp|p68871|hbb_human  11581   2       65.01   0.16  0     2058.68119  1.85    0.12     322   1128    
VLGAFSDGLAHLDNLK                        sp|p68871|hbb_human  10474   2       58.81   0.15  0     1671.09188  2.10    0.08     293   1414    
SAVTALWGK                               sp|p68871|hbb_human  10184   2       57.18   0.14  0     932.79016   1.41    0.09     171   2669    
LLVVYPWTQR                              sp|p68871|hbb_human  7740    2       43.54   0.13  0     1272.88077  1.85    0.10     260   6473    
VVAGVANALAHK                            sp|p68871|hbb_human  12085   2       67.83   0.13  1     1149.01706  1.88    0.13     189   1405    
FFESFGDLSTPDAVMGNPK                     sp|p68871|hbb_human  10628   2       59.66   0.13  0     2060.48665  2.08    0.20     155   1064    
VNVDEVGGEALGR                           sp|p68871|hbb_human  12154   2       68.22   0.08  8     1314.42227  1.53    0.07     87    3558    
LHVDPENFR                               sp|p68871|hbb_human  11970   2       67.19   0.06  0     1125.84604  1.52    0.11     135   2632    
EFTPPVQAAYQK                            sp|p68871|hbb_human  7930    2       44.61   0.03  0     1376.93844  1.36    0.01     155   3344    
FFESFGDLSTPDAVMGNPK                     sp|p68871|hbb_human  10153   2       57.01   0.02  0     2057.47156  1.60    0.07     122   1207    
SAVTALWGK                               sp|p68871|hbb_human  10557   2       59.27   0.02  0     933.04009   1.34    0.12     125   2345    
FFESFGDLSTPDAVM*GNPK                    sp|p68871|hbb_human  9084    2       51.05   0.01  0     2074.25450  1.43    0.03     112   5606    


Protein Group
Reference ID = sp|P37840|SYUA_HUMAN
Protein Name = Alpha-synuclein OS=Homo sapiens GN=SNCA PE=1 SV=1

Sequence                                Accession            Scan    Charge  RT      Sf    P     MH+         Xcorr   deltaCn  Sp    TIC     
TKEQVTNVGGAVVTGVTAVAQK                  sp|p37840|syua_huma  6529    2       36.79   0.98  320   2156.19383  5.76    0.52     1684  38639   
TKEQVTNVGGAVVTGVTAVAQK                  sp|p37840|syua_huma  6503    2       36.65   0.98  249   2157.84534  5.71    0.53     1502  5882    
EQVTNVGGAVVTGVTAVAQK                    sp|p37840|syua_huma  7013    2       39.48   0.98  298   1927.45970  5.20    0.58     2701  14412   
TVEGAGSIAAATGFVK                        sp|p37840|syua_huma  10629   2       59.67   0.97  100   1479.85746  4.17    0.52     1962  2296    
TKEGVVHGVATVAEK                         sp|p37840|syua_huma  3715    2       21.04   0.97  80    1525.79763  4.36    0.43     1707  2954    
TVEGAGSIAAATGFVK                        sp|p37840|syua_huma  11720   2       65.78   0.95  66    1479.99942  3.84    0.48     1489  2563    
TVEGAGSIAAATGFVK                        sp|p37840|syua_huma  9026    2       50.72   0.94  61    1479.66452  4.11    0.46     1131  4155    
TVEGAGSIAAATGFVK                        sp|p37840|syua_huma  7486    2       42.11   0.93  11    1479.98342  3.81    0.43     1162  4894    
TVEGAGSIAAATGFVK                        sp|p37840|syua_huma  10982   2       61.65   0.92  73    1478.78478  3.24    0.43     1280  2118    
TVEGAGSIAAATGFVK                        sp|p37840|syua_huma  12122   2       68.03   0.92  77    1478.59984  3.57    0.44     1120  3185    
TVEGAGSIAAATGFVK                        sp|p37840|syua_huma  8247    2       46.38   0.91  71    1479.76849  3.67    0.38     910   4101    
TVEGAGSIAAATGFVK                        sp|p37840|syua_huma  9411    2       52.87   0.90  47    1479.87245  3.20    0.48     1039  3670    
TVEGAGSIAAATGFVK                        sp|p37840|syua_huma  9773    2       54.89   0.87  25    1478.86376  3.36    0.42     737   2882    
TVEGAGSIAAATGFVK                        sp|p37840|syua_huma  6966    2       39.22   0.87  37    1479.90045  3.17    0.32     928   14277   
EGVVHGVATVAEK                           sp|p37840|syua_huma  4044    2       22.88   0.83  53    1294.11838  2.46    0.34     600   5121    
EGVLYVGSK                               sp|p37840|syua_huma  4744    2       26.8    0.82  43    953.05806   2.48    0.18     713   23141   
TVEGAGSIAAATGFVK                        sp|p37840|syua_huma  10262   2       57.61   0.79  58    1478.66282  2.92    0.31     859   2541    
TVEGAGSIAAATGFVK                        sp|p37840|syua_huma  11724   2       65.8    0.79  31    1478.12398  2.92    0.26     898   3468    
TVEGAGSIAAATGFVK                        sp|p37840|syua_huma  6586    2       37.11   0.72  62    1477.03531  2.20    0.35     666   4861    
EGVVAAAEK                               sp|p37840|syua_huma  3138    2       17.81   0.72  36    873.52001   2.26    0.18     600   8544    
TKEGVLYVGSK                             sp|p37840|syua_huma  4154    2       23.5    0.71  18    1179.86578  2.31    0.18     725   3348    
TVEGAGSIAAATGFVK                        sp|p37840|syua_huma  10625   2       59.65   0.70  18    1478.11198  2.77    0.22     797   2979    
TVEGAGSIAAATGFVK                        sp|p37840|syua_huma  11353   2       63.73   0.65  23    1478.50587  2.88    0.30     578   3053    
QGVAEAAGK                               sp|p37840|syua_huma  2298    2       13.12   0.62  25    830.31902   1.41    0.17     360   29685   
EGVVAAAEK                               sp|p37840|syua_huma  3139    2       17.81   0.61  16    875.12453   2.19    0.17     480   9026    
TVEGAGSIAAATGFVKK                       sp|p37840|syua_huma  5967    2       33.65   0.57  12    1606.70227  2.92    0.16     554   3031    
TKEGVVHGVATVAEK                         sp|p37840|syua_huma  4106    2       23.23   0.42  0     1526.06255  2.02    0.11     495   1017    
TKEQVTNVGGAVVTGVTAVAQK                  sp|p37840|syua_huma  11207   2       62.91   0.40  23    2158.13325  2.55    0.29     290   861     
TKEQVTNVGGAVVTGVTAVAQK                  sp|p37840|syua_huma  10818   2       60.74   0.31  2     2156.59671  2.32    0.24     329   1029    
TKEQVTNVGGAVVTGVTAVAQK                  sp|p37840|syua_huma  10355   2       58.14   0.29  0     2157.91132  2.12    0.15     472   883     
TKQGVAEAAGK                             sp|p37840|syua_huma  2065    2       11.8    0.17  0     1060.21180  1.77    0.01     408   908     
EGVVHGVATVAEK                           sp|p37840|syua_huma  8808    2       49.51   0.16  0     1296.61963  1.90    0.23     133   2534    
EGVVHGVATVAEK                           sp|p37840|syua_huma  5413    2       30.55   0.12  0     1294.76119  1.58    0.08     230   1611    
EGVVAAAEK                               sp|p37840|syua_huma  9709    2       54.53   0.11  0     873.15612   1.52    0.00     221   2791    
EGVVHGVATVAEK                           sp|p37840|syua_huma  9341    2       52.48   0.07  0     1296.50266  1.58    0.14     168   2974    
AKEGVVAAAEK                             sp|p37840|syua_huma  3809    2       21.57   0.06  0     1070.65766  1.12    0.04     134   4309    
EGVVHGVATVAEK                           sp|p37840|syua_huma  4450    2       25.16   0.04  0     1296.03980  1.76    0.17     126   1551    


Protein Group
Reference ID = sp|P02051|HBB_TARBA
Protein Name = Hemoglobin subunit beta OS=Tarsius bancanus GN=HBB PE=1 SV=1

Sequence                                Accession            Scan    Charge  RT      Sf    P     MH+         Xcorr   deltaCn  Sp    TIC     
VDVEDVGGEALGR                           sp|p02051|hbb_tarba  5682    2       32.05   0.96  164   1316.49064  3.87    0.29     1918  153776  
VDVEDVGGEALGR                           sp|p02051|hbb_tarba  6117    2       34.48   0.84  44    1317.27041  3.34    0.14     922   5347    
VDVEDVGGEALGR                           sp|p02051|hbb_tarba  8226    2       46.27   0.80  39    1316.17474  2.88    0.02     1041  3145    
VDVEDVGGEALGR                           sp|p02051|hbb_tarba  7843    2       44.12   0.38  13    1316.04278  2.63    0.01     498   5408    


Protein Group
Reference ID = sp|P02055|HBB_MELME
Protein Name = Hemoglobin subunit beta OS=Meles meles GN=HBB PE=1 SV=1

Sequence                                Accession            Scan    Charge  RT      Sf    P     MH+         Xcorr   deltaCn  Sp    TIC     
YFDSFGDLSTPDAVM*GNPK                    sp|p02055|hbb_melme  8242    2       46.35   0.95  62    2077.94839  4.61    0.39     1196  18671   
YFDSFGDLSTPDAVM*GNPK                    sp|p02055|hbb_melme  7876    2       44.3    0.80  0     2076.91470  3.16    0.29     673   12135   
YFDSFGDLSTPDAVMGNPK                     sp|p02055|hbb_melme  10621   2       59.63   0.07  0     2062.16414  1.71    0.05     222   1944    


Protein Group
Reference ID = sp|P02048|HBB_LORTA
Protein Name = Hemoglobin subunit beta OS=Loris tardigradus GN=HBB PE=1 SV=1

Sequence                                Accession            Scan    Charge  RT      Sf    P     MH+         Xcorr   deltaCn  Sp    TIC     
VNVEDVGGEALGR                           sp|p02048|hbb_lorta  5759    2       32.47   0.88  118   1314.23032  3.91    0.01     1277  8416    
VNVEDVGGEALGR                           sp|p02048|hbb_lorta  10009   2       56.21   0.50  0     1314.33429  2.77    0.11     316   2430    
VNVEDVGGEALGR                           sp|p02048|hbb_lorta  10373   2       58.24   0.45  38    1316.08976  2.39    0.07     339   2049    
VNVEDVGGEALGR                           sp|p02048|hbb_lorta  11784   2       66.14   0.44  2     1314.05138  2.45    0.01     403   1791    
VNVEDVGGEALGR                           sp|p02048|hbb_lorta  9568    2       53.75   0.44  13    1315.04808  2.64    0.01     423   2256    
VNVEDVGGEALGR                           sp|p02048|hbb_lorta  11398   2       63.98   0.36  17    1314.47325  2.39    0.05     317   922     
VNVEDVGGEALGR                           sp|p02048|hbb_lorta  6964    2       39.21   0.14  11    1314.76916  2.10    0.03     283   10849   
VNVEDVGGEALGR                           sp|p02048|hbb_lorta  8108    2       45.6    0.14  0     1312.40787  1.96    0.00     187   2099    


Protein Group
Reference ID = sp|A1V8A5|EFTU_BURMS
Protein Name = Elongation factor Tu OS=Burkholderia mallei (strain SAVP1) GN=tuf1 PE=3 SV=1

Sequence                                Accession            Scan    Charge  RT      Sf    P     MH+         Xcorr   deltaCn  Sp    TIC     
TTLTAAIATVLSAK                          sp|a1v8a5|eftu_burm  9429    2       52.97   0.72  46    1361.98395  2.60    0.24     500   5937    


Protein Group
Reference ID = sp|Q9TT34|HBB_PONPY
Protein Name = Hemoglobin subunit beta (Fragment) OS=Pongo pygmaeus GN=HBB PE=2 SV=1

Sequence                                Accession            Scan    Charge  RT      Sf    P     MH+         Xcorr   deltaCn  Sp    TIC     
VCVLAHHFGK                              sp|q9tt34|hbb_ponpy  9053    2       50.87   0.82  34    1168.27727  2.80    0.29     544   7847    
VCVLAHHFGK                              sp|q9tt34|hbb_ponpy  9417    2       52.91   0.54  10    1168.51819  2.41    0.21     389   3874    


Protein Group
Reference ID = sp|P02028|HBB_CERAE
Protein Name = Hemoglobin subunit beta OS=Cercopithecus aethiops GN=HBB PE=1 SV=1

Sequence                                Accession            Scan    Charge  RT      Sf    P     MH+         Xcorr   deltaCn  Sp    TIC     
FFESFGDLSSPDAVM*GNPK                    sp|p02028|hbb_cerae  7495    2       42.16   0.85  138   2059.93881  3.74    0.18     841   6945    
FFESFGDLSSPDAVM*GNPK                    sp|p02028|hbb_cerae  7958    2       44.76   0.29  0     2059.85684  2.32    0.29     174   2580    


Protein Group
Reference ID = sp|P18984|HBB_BALAC
Protein Name = Hemoglobin subunit beta OS=Balaenoptera acutorostrata GN=HBB PE=1 SV=1

Sequence                                Accession            Scan    Charge  RT      Sf    P     MH+         Xcorr   deltaCn  Sp    TIC     
VNVEEVGGEALGR                           sp|p18984|hbb_balac  5914    2       33.35   0.77  23    1328.95289  3.43    0.10     684   3722    


Protein Group
Reference ID = sp|P61773|HBD_GORGO
Protein Name = Hemoglobin subunit delta OS=Gorilla gorilla gorilla GN=HBD PE=1 SV=2

Sequence                                Accession            Scan    Charge  RT      Sf    P     MH+         Xcorr   deltaCn  Sp    TIC     
VNVDAVGGEALGR                           sp|p61773|hbd_gorgo  5405    2       30.51   0.77  13    1256.22779  2.80    0.31     684   2092    
LLGNVLVCVLAR                            sp|p61773|hbd_gorgo  9305    2       52.28   0.50  0     1326.24171  2.17    0.09     567   2514    
VNVDAVGGEALGR                           sp|p61773|hbd_gorgo  5805    2       32.73   0.30  0     1258.17520  2.19    0.16     315   1463    
LLGNVLVCVLAR                            sp|p61773|hbd_gorgo  12068   2       67.73   0.20  0     1325.73086  1.62    0.14     234   936     


Protein Group
Reference ID = sp|P02769|ALBU_BOVIN
Protein Name = Serum albumin OS=Bos taurus GN=ALB PE=1 SV=4

Sequence                                Accession            Scan    Charge  RT      Sf    P     MH+         Xcorr   deltaCn  Sp    TIC     
TCVADESHAGCEK                           sp|p02769|albu_bovi  2662    2       15.17   0.86  82    1463.52038  3.15    0.29     836   877     
TVM*ENFVAFVDK                           sp|p02769|albu_bovi  7308    2       41.12   0.35  0     1416.48154  1.99    0.19     340   2737    
ETYGDM*ADCCEK                           sp|p02769|albu_bovi  3203    2       18.17   0.10  0     1494.61701  1.25    0.03     162   1332    


Protein Group
Reference ID = sp|P0ADU5|YGIW_ECOLI
Protein Name = Protein ygiW OS=Escherichia coli (strain K12) GN=ygiW PE=1 SV=1

Sequence                                Accession            Scan    Charge  RT      Sf    P     MH+         Xcorr   deltaCn  Sp    TIC     
DASGTINVDIDHK                           sp|p0adu5|ygiw_ecol  4758    2       26.88   0.72  17    1384.65712  2.96    0.24     527   1614    
